# Supplementary material for: Dissecting the major genetic components underlying cotton lint development
Source: Genetics. 2023 Dec 26;226(2):iyad219. doi: 10.1093/genetics/iyad219 (PMC10847716; doi:10.1093/genetics/iyad219)
Supplement: iyad219_Supplementary_Data [file iyad219_supplementary_data.zip]

Archive with 4 entries (4 files):
- Supplemental_Figures_GENETICS-2023-306698.pptx
- Supplemental_File1_GENETICS-2023-306698.xlsx
- Supplemental_Material_Legends_GENETICS-2023-306698.docx
- Supplemental_Tables_GENETICS-2023-306698.xlsx
