# Supplementary material for: Dissecting the major genetic components underlying cotton lint development
Source: Genetics. 2023 Dec 26;226(2):iyad219. doi: 10.1093/genetics/iyad219 (PMC10847716; doi:10.1093/genetics/iyad219)
Supplement: iyad219_Supplementary_Data [file iyad219_supplementary_data.zip › Supplemental_File1_GENETICS-2023-306698.xlsx]

## Sheet: SS F2
No.	Plants	Lint (%)	Seed phenotype	DNA pool for BSA
1	SS F2-47	1.09126	Fuzzless	Low lint% pool
2	SS F2-86	1.108	Fuzzless	Low lint% pool
3	SS F2-35	3.32919	Fuzzless	Low lint% pool
4	SS F2-55	3.34231	Fuzzless	Low lint% pool
5	SS F2-107	3.6641	Fuzzless	Low lint% pool
6	SS F2-27	4.32952	Fuzzless	Low lint% pool
7	SS F2-64	4.84316	Fuzzless	Low lint% pool
8	SS F2-74	5.11549	Fuzzless	Low lint% pool
9	SS F2-76	6.05276	Fuzzless	Low lint% pool
10	SS F2-54	6.10148	Fuzzless	Low lint% pool
11	SS F2-58	6.28499	Fuzzless	Low lint% pool
12	SS F2-41	7.68035	Fuzzless	Low lint% pool
13	SS F2-19	7.93798	Fuzzless	Low lint% pool
14	SS F2-59	8.39961	Fuzzless	Low lint% pool
15	SS F2-70	9.42006	Fuzzless	Low lint% pool
16	SS F2-44	11.9261	Fuzzless
17	SS F2-77	14.3479	Fuzzless
18	SS F2-34	14.7791	Fuzzless
19	SS F2-40	24.6707	Fuzzless
20	SS F2-97	27.9091	Fuzzless
21	SS F2-102	30.6762	Fuzzless
22	SS F2-66	30.6999	Fuzzless
23	SS F2-6	31.1576	Fuzzless
24	SS F2-42	31.2096	Fuzzless
25	SS F2-65	32.4093	Fuzzless
26	SS F2-61	32.8192	Fuzzless
27	SS F2-56	32.894	Fuzzless
28	SS F2-24	33.1137	Fuzzless
29	SS F2-52	33.2145	Fuzzless
30	SS F2-67	33.2174	Fuzzless
31	SS F2-21	33.2405	Fuzzless
32	SS F2-32	33.8047	Fuzzless
33	SS F2-93	33.8391	Fuzzless
34	SS F2-11	34.1456	Fuzzless
35	SS F2-51	34.5079	Fuzzless
36	SS F2-57	34.517	Fuzzless
37	SS F2-75	34.6638	Fuzzless
38	SS F2-14	34.6987	Fuzzless
39	SS F2-79	34.7023	Fuzzless
40	SS F2-105	35.1815	Fuzzless
41	SS F2-87	35.2666	Fuzzless
42	SS F2-13	35.3329	Fuzzless
43	SS F2-18	35.4755	Fuzzless
44	SS F2-99	35.5927	Fuzzless
45	SS F2-96	35.7505	Fuzzless
46	SS F2-37	35.8632	Fuzzless
47	SS F2-94	35.9636	Fuzzless
48	SS F2-45	36.057	Fuzzless
49	SS F2-20	36.5374	Fuzzless
50	SS F2-88	36.6082	Fuzzless
51	SS F2-89	36.7706	Fuzzless
52	SS F2-90	36.7894	Fuzzless
53	SS F2-15	36.8568	Fuzzless
54	SS F2-26	36.913	Fuzzless
55	SS F2-83	36.9216	Fuzzless
56	SS F2-108	37.0063	Fuzzless
57	SS F2-30	37.093	Fuzzless
58	SS F2-73	37.1037	Fuzzless
59	SS F2-29	37.3481	Fuzzless
60	SS F2-81	37.3583	Fuzzless
61	SS F2-62	37.4038	Fuzzless
62	SS F2-4	37.5485	Fuzzless
63	SS F2-80	37.879	Fuzzless
64	SS F2-68	37.9515	Fuzzless
65	SS F2-82	38.0743	Fuzzless	High lint% pool
66	SS F2-17	38.1364	Fuzzless	High lint% pool
67	SS F2-106	38.1574	Fuzzless	High lint% pool
68	SS F2-23	38.3692	Fuzzless	High lint% pool
69	SS F2-12	38.3862	Fuzzless	High lint% pool
70	SS F2-22	38.4682	Fuzzless	High lint% pool
71	SS F2-101	38.8821	Fuzzless	High lint% pool
72	SS F2-9	38.9674	Fuzzless	High lint% pool
73	SS F2-36	39.0339	Fuzzless	High lint% pool
74	SS F2-38	39.2618	Fuzzless	High lint% pool
75	SS F2-91	39.4618	Fuzzless	High lint% pool
76	SS F2-53	39.6547	Fuzzless	High lint% pool
77	SS F2-8	40.4376	Fuzzless	High lint% pool
78	SS F2-104	40.6614	Fuzzless	High lint% pool
79	SS F2-98	40.9337	Fuzzless	High lint% pool
80	SS F2-2	34.497	Fuzzy
81	SS F2-46	36.6646	Fuzzy
82	SS F2-95	37.2311	Fuzzy
83	SS F2-78	37.3557	Fuzzy
84	SS F2-60	37.6499	Fuzzy
85	SS F2-31	37.7189	Fuzzy
86	SS F2-3	38.0056	Fuzzy
87	SS F2-63	38.1743	Fuzzy
88	SS F2-28	38.2996	Fuzzy
89	SS F2-103	39.0024	Fuzzy
90	SS F2-92	39.3776	Fuzzy
91	SS F2-43	39.5084	Fuzzy
92	SS F2-100	39.5553	Fuzzy
93	SS F2-7	39.8435	Fuzzy
94	SS F2-33	39.9115	Fuzzy
95	SS F2-5	39.9957	Fuzzy
96	SS F2-85	40.3149	Fuzzy
97	SS F2-50	40.5909	Fuzzy
98	SS F2-72	40.9354	Fuzzy
99	SS F2-16	41.1791	Fuzzy
100	SS F2-69	41.4297	Fuzzy
101	SS F2-71	41.6675	Fuzzy
102	SS F2-1	41.7658	Fuzzy
103	SS F2-49	42.5337	Fuzzy
104	SS F2-84	42.55	Fuzzy
105	SS F2-39	43.0685	Fuzzy
106	SS F2-10	43.2002	Fuzzy
107	SS F2-25	45.941	Fuzzy
108	SS F2-48	46.1576	Fuzzy

## Sheet: ST F2
No.	Plants	Lint (%)	Seed phenotype	DNA pool for BSA	HD1_At allele
1	ST F2-85	0	Fuzzless	Low lint% pool	SL1-7-1
2	ST F2-28	0.394767	Fuzzless	Low lint% pool	SL1-7-1
3	ST F2-41	0.586065	Fuzzless	Low lint% pool	SL1-7-1
4	ST F2-22	1.24219	Fuzzless	Low lint% pool	SL1-7-1
5	ST F2-82	1.37715	Fuzzless	Low lint% pool	SL1-7-1
6	ST F2-47	1.38287	Fuzzless	not used due to missed out	Hetero
7	ST F2-70	1.45896	Fuzzless	not used due to missed out	SL1-7-1
8	ST F2-52	2.4039	Fuzzless	Low lint% pool	SL1-7-1
9	ST F2-73	2.59456	Fuzzless	Low lint% pool	SL1-7-1
10	ST F2-23	2.66054	Fuzzless	Low lint% pool	SL1-7-1
11	ST F2-30	3.24322	Fuzzless	Low lint% pool	Hetero
12	ST F2-87	3.33952	Fuzzless	Low lint% pool	SL1-7-1
13	ST F2-100	3.58874	Fuzzless	Low lint% pool	SL1-7-1
14	ST F2-38	4.0114	Fuzzless	Low lint% pool	SL1-7-1
15	ST F2-56	4.04715	Fuzzless	Low lint% pool	Hetero
16	ST F2-18	4.3556	Fuzzless	Low lint% pool	SL1-7-1
17	ST F2-34	4.60671	Fuzzless	Low lint% pool	Hetero
18	ST F2-69	4.69565	Fuzzless	Low lint% pool	SL1-7-1
19	ST F2-27	4.70631	Fuzzless	Low lint% pool	SL1-7-1
20	ST F2-25	4.83236	Fuzzless	Low lint% pool	SL1-7-1
21	ST F2-8	4.91313	Fuzzless	Low lint% pool	Hetero
22	ST F2-80	5.97279	Fuzzless		Hetero
23	ST F2-71	6.01891	Fuzzless		SL1-7-1
24	ST F2-24	6.70659	Fuzzless		Hetero
25	ST F2-42	6.94034	Fuzzless		Hetero
26	ST F2-15	7.14518	Fuzzless		Hetero
27	ST F2-65	7.42188	Fuzzless		Hetero
28	ST F2-57	7.69858	Fuzzless		Hetero
29	ST F2-83	8.07801	Fuzzless		SL1-7-1
30	ST F2-53	8.26707	Fuzzless		SL1-7-1
31	ST F2-99	8.64627	Fuzzless		Hetero
32	ST F2-19	8.83307	Fuzzless		Hetero
33	ST F2-63	9.27143	Fuzzless		Hetero
34	ST F2-20	9.39995	Fuzzless		Hetero
35	ST F2-74	9.88778	Fuzzless		Hetero
36	ST F2-98	9.92444	Fuzzless		Hetero
37	ST F2-39	10.5214	Fuzzless		T586
38	ST F2-6	11.2318	Fuzzless		T586
39	ST F2-16	11.4343	Fuzzless		Hetero
40	ST F2-64	11.452	Fuzzless		T586
41	ST F2-17	11.4976	Fuzzless		Hetero
42	ST F2-9	11.5895	Fuzzless		Hetero
43	ST F2-95	11.9077	Fuzzless		Hetero
44	ST F2-91	12.0344	Fuzzless		Hetero
45	ST F2-59	12.1605	Fuzzless		T586
46	ST F2-90	12.3518	Fuzzless		Hetero
47	ST F2-60	12.9592	Fuzzless		SL1-7-1
48	ST F2-40	13.5403	Fuzzless		Hetero
49	ST F2-75	14.0394	Fuzzless		Hetero
50	ST F2-55	14.5071	Fuzzless		Hetero
51	ST F2-14	14.7046	Fuzzless		T586
52	ST F2-45	14.781	Fuzzless		Hetero
53	ST F2-62	15.1495	Fuzzless		Hetero
54	ST F2-46	15.3309	Fuzzless		Hetero
55	ST F2-12	16.0798	Fuzzless		T586
56	ST F2-78	16.4288	Fuzzless		Hetero
57	ST F2-2	16.4838	Fuzzless		Hetero
58	ST F2-32	16.5476	Fuzzless		Hetero
59	ST F2-43	16.5579	Fuzzless		Hetero
60	ST F2-102	16.6387	Fuzzless		Hetero
61	ST F2-58	16.832	Fuzzless		Hetero
62	ST F2-13	17.1007	Fuzzless		Hetero
63	ST F2-72	17.1311	Fuzzless		Hetero
64	ST F2-54	17.1482	Fuzzless		Hetero
65	ST F2-92	17.5258	Fuzzless		T586
66	ST F2-4	17.54	Fuzzless		Hetero
67	ST F2-26	17.5891	Fuzzless		Hetero
68	ST F2-84	17.7111	Fuzzless		SL1-7-1
69	ST F2-94	17.7431	Fuzzless		SL1-7-1
70	ST F2-31	17.7708	Fuzzless		T586
71	ST F2-49	17.9658	Fuzzless		Hetero
72	ST F2-35	18.0982	Fuzzless		Hetero
73	ST F2-37	18.3107	Fuzzless		T586
74	ST F2-29	18.7308	Fuzzless		Hetero
75	ST F2-7	18.7862	Fuzzless		Hetero
76	ST F2-89	18.8188	Fuzzless		T586
77	ST F2-51	18.891	Fuzzless		Hetero
78	ST F2-76	18.9833	Fuzzless		Hetero
79	ST F2-61	19.1271	Fuzzless		Hetero
80	ST F2-48	19.2414	Fuzzless		Hetero
81	ST F2-66	20.127	Fuzzless	High lint% pool	Hetero
82	ST F2-36	20.3352	Fuzzless	High lint% pool	T586
83	ST F2-101	20.5912	Fuzzless	High lint% pool	T586
84	ST F2-67	20.6354	Fuzzless	High lint% pool	T586
85	ST F2-44	20.8071	Fuzzless	High lint% pool	T586
86	ST F2-68	21.3445	Fuzzless	High lint% pool	Hetero
87	ST F2-5	21.6053	Fuzzless	High lint% pool	T586
88	ST F2-11	21.9634	Fuzzless	High lint% pool	Hetero
89	ST F2-105	22.2883	Fuzzless	not used due to missed out	T586
90	ST F2-86	22.4904	Fuzzless	High lint% pool	T586
91	ST F2-33	23.1082	Fuzzless	High lint% pool	T586
92	ST F2-3	23.4884	Fuzzless	High lint% pool	T586
93	ST F2-1	24.5333	Fuzzless	High lint% pool	T586
94	ST F2-21	24.5939	Fuzzless	High lint% pool	T586
95	ST F2-10	24.7777	Fuzzless	High lint% pool	T586
96	ST F2-50	25.2267	Fuzzless	High lint% pool	T586
97	ST F2-79	26.7184	Fuzzless	High lint% pool	Hetero
98	ST F2-103	26.8657	Fuzzless	High lint% pool	T586
99	ST F2-104	28.4579	Fuzzless	not used due to missed out	Hetero
100	ST F2-88	29.0026	Fuzzless	High lint% pool	T586
101	ST F2-81	33.1691	Fuzzless	High lint% pool	T586

## Sheet: TPT BC1F2
No.	Plant ID	Lint %	Seed phenotype	DNA pool for BSA	HD1_At allele
1	TPT F2-7	0	Fuzzless	Fibreless pool	Pima S-7
2	TPT F2-13	0	Fuzzless	Fibreless pool	Pima S-7
3	TPT F2-23	0	Fuzzless	Fibreless pool	Pima S-7
4	TPT F2-32	0	Fuzzless	Fibreless pool	Pima S-7
5	TPT F2-36	0	Fuzzless		Pima S-7
6	TPT F2-38	0	Fuzzless	Fibreless pool	Pima S-7
7	TPT F2-40	0	Fuzzless		Pima S-7
8	TPT F2-48	0	Fuzzless		Pima S-7
9	TPT F2-49	0	Fuzzless		Pima S-7
10	TPT F2-69	0	Fuzzless	Fibreless pool	Pima S-7
11	TPT F2-71	0	Fuzzless		Pima S-7
12	TPT F2-72	0	Fuzzless	Fibreless pool	Pima S-7
13	TPT F2-79	0	Fuzzless	Fibreless pool	Pima S-7
14	TPT F2-89	0	Fuzzless	Fibreless pool	Pima S-7
15	TPT F2-97	0	Fuzzless		Hetero
16	TPT F2-105	0	Fuzzless	Fibreless pool	Pima S-7
17	TPT F2-112	0	Fuzzless	Fibreless pool	Pima S-7
18	TPT F2-120	0	Fuzzless		Pima S-7
19	TPT F2-122	0	Fuzzless	Fibreless pool	Pima S-7
20	TPT F2-123	0	Fuzzless		Pima S-7
21	TPT F2-124	0	Fuzzless	Fibreless pool	Pima S-7
22	TPT F2-129	0	Fuzzless		Pima S-7
23	TPT F2-135	0	Fuzzless	Fibreless pool	Pima S-7
24	TPT F2-136	0	Fuzzless		Pima S-7
25	TPT F2-144	0	Fuzzless	Fibreless pool	Pima S-7
26	TPT F2-147	0	Fuzzless		Pima S-7
27	TPT F2-148	0	Fuzzless		Pima S-7
28	TPT F2-151	0	Fuzzless		Hetero
29	TPT F2-25	0.43	Fuzzless		Pima S-7
30	TPT F2-66	0.68	Fuzzless		Hetero
31	TPT F2-54	0.94	Fuzzless		Hetero
32	TPT F2-22	1.19	Fuzzless		Hetero
33	TPT F2-10	1.26	Fuzzless		Hetero
34	TPT F2-58	1.28	Fuzzless		Hetero
35	TPT F2-94	1.45	Fuzzless		Hetero
36	TPT F2-8	2.06	Fuzzless		Hetero
37	TPT F2-24	2.1	Fuzzless		Hetero
38	TPT F2-81	2.23	Fuzzless		Hetero
39	TPT F2-80	2.29	Fuzzless		Hetero
40	TPT F2-75	2.3	Fuzzless		Hetero
41	TPT F2-41	2.34	Fuzzless		Hetero
42	TPT F2-70	2.42	Fuzzless		Hetero
43	TPT F2-21	2.55	Fuzzless		Hetero
44	TPT F2-60	2.85	Fuzzless		Hetero
45	TPT F2-78	2.86	Fuzzless		Hetero
46	TPT F2-152	2.86	Fuzzless		Pima S-7
47	TPT F2-142	2.9	Fuzzless		Hetero
48	TPT F2-53	2.95	Fuzzless		Hetero
49	TPT F2-134	3.28	Fuzzless		Hetero
50	TPT F2-50	3.39	Fuzzless		Hetero
51	TPT F2-52	3.41	Fuzzless		Hetero
52	TPT F2-20	3.43	Fuzzless		T586
53	TPT F2-140	3.61	Fuzzless		Hetero
54	TPT F2-77	3.73	Fuzzless		Pima S-7
55	TPT F2-91	3.8	Fuzzless		T586
56	TPT F2-102	3.83	Fuzzless		T586
57	TPT F2-111	4.18	Fuzzless		T586
58	TPT F2-132	4.41	Fuzzless		Hetero
59	TPT F2-39	4.56	Fuzzless		Hetero
60	TPT F2-2	4.87	Fuzzless		Hetero
61	TPT F2-33	4.92	Fuzzless		Hetero
62	TPT F2-62	4.95	Fuzzless		Hetero
63	TPT F2-98	5.11	Fuzzless		Hetero
64	TPT F2-149	5.14	Fuzzless		Hetero
65	TPT F2-82	5.17	Fuzzless		Hetero
66	TPT F2-109	5.35	Fuzzless		Hetero
67	TPT F2-11	6.04	Fuzzless		Hetero
68	TPT F2-116	6.04	Fuzzless		Hetero
69	TPT F2-4	6.06	Fuzzless		Hetero
70	TPT F2-15	6.15	Fuzzless		Hetero
71	TPT F2-88	6.35	Fuzzless		Hetero
72	TPT F2-74	6.48	Fuzzless		Hetero
73	TPT F2-137	6.56	Fuzzless		Hetero
74	TPT F2-141	6.89	Fuzzless		T586
75	TPT F2-30	6.97	Fuzzless		Hetero
76	TPT F2-146	7.05	Fuzzless		T586
77	TPT F2-51	7.33	Fuzzless		Hetero
78	TPT F2-31	7.45	Fuzzless		Hetero
79	TPT F2-3	7.47	Fuzzless		T586
80	TPT F2-5	7.53	Fuzzless		T586
81	TPT F2-83	7.67	Fuzzless		T586
82	TPT F2-43	7.82	Fuzzless		Hetero
83	TPT F2-86	7.98	Fuzzless		Hetero
84	TPT F2-93	8.01	Fuzzless		T586
85	TPT F2-127	8.35	Fuzzless		Hetero
86	TPT F2-63	8.38	Fuzzless		Hetero
87	TPT F2-119	8.42	Fuzzless		Hetero
88	TPT F2-126	8.44	Fuzzless		Hetero
89	TPT F2-104	8.53	Fuzzless		Hetero
90	TPT F2-100	8.66	Fuzzless		T586
91	TPT F2-113	8.77	Fuzzless		Hetero
92	TPT F2-95	8.81	Fuzzless		Hetero
93	TPT F2-106	8.83	Fuzzless		T586
94	TPT F2-56	9.04	Fuzzless		T586
95	TPT F2-128	9.55	Fuzzless		T586
96	TPT F2-46	9.77	Fuzzless		T586
97	TPT F2-114	9.86	Fuzzless		Hetero
98	TPT F2-130	10.47	Fuzzless		T586
99	TPT F2-16	10.99	Fuzzless		T586
100	TPT F2-37	11.16	Fuzzless	High lint% pool	T586
101	TPT F2-138	11.51	Fuzzless		Hetero
102	TPT F2-28	11.85	Fuzzless		T586
103	TPT F2-101	11.99	Fuzzless	High lint% pool	Hetero
104	TPT F2-14	12.41	Fuzzless	High lint% pool	Hetero
105	TPT F2-115	12.47	Fuzzless	High lint% pool	T586
106	TPT F2-59	12.94	Fuzzless		Hetero
107	TPT F2-125	13.14	Fuzzless	High lint% pool	T586
108	TPT F2-19	13.35	Fuzzless	High lint% pool	T586
109	TPT F2-73	13.48	Fuzzless	High lint% pool	T586
110	TPT F2-1	13.67	Fuzzless	High lint% pool	T586
111	TPT F2-44	13.89	Fuzzless		T586
112	TPT F2-121	14.44	Fuzzless	High lint% pool	T586
113	TPT F2-145	14.55	Fuzzless	High lint% pool	T586
114	TPT F2-84	15.56	Fuzzless	High lint% pool	T586
115	TPT F2-76	15.85	Fuzzless	High lint% pool	T586
116	TPT F2-110	15.91	Fuzzless	High lint% pool	T586
117	TPT F2-133	16.18	Fuzzless	High lint% pool	T586
118	TPT F2-29	17.93	Fuzzless	High lint% pool	T586

## Sheet: TPP SBC1F2
No.	Plant ID	Lint %	Seed phenotype	DNA pool for BSA	HD1_Dt allele
1	TPP BC1F2-3	0	Fuzzless	Fibreless pool	Hetero
2	TPP BC1F2-7	0	Fuzzless	Fibreless pool	T586
3	TPP BC1F2-8	0	Fuzzless	Fibreless pool	Hetero
4	TPP BC1F2-10	0	Fuzzless	Fibreless pool	T586
5	TPP BC1F2-20	0	Fuzzless	Fibreless pool	T586
6	TPP BC1F2-33	0	Fuzzless	Fibreless pool	T586
7	TPP BC1F2-40	0	Fuzzless	Fibreless pool	T586
8	TPP BC1F2-43	0	Fuzzless	Fibreless pool	T586
9	TPP BC1F2-45	0	Fuzzless	Fibreless pool	T586
10	TPP BC1F2-46	0	Fuzzless	Fibreless pool	T586
11	TPP BC1F2-56	0	Fuzzless	Fibreless pool	T586
12	TPP BC1F2-59	0	Fuzzless	Fibreless pool	T586
13	TPP BC1F2-61	0	Fuzzless	Fibreless pool	Hetero
14	TPP BC1F2-62	0	Fuzzless	Fibreless pool	T586
15	TPP BC1F2-69	0	Fuzzless	Fibreless pool	T586
16	TPP BC1F2-73	0	Fuzzless	Fibreless pool	T586
17	TPP BC1F2-75	0	Fuzzless	Fibreless pool	T586
18	TPP BC1F2-87	0	Fuzzless	Fibreless pool	T586
19	TPP BC1F2-93	0	Fuzzless	Fibreless pool	Hetero
20	TPP BC1F2-94	0	Fuzzless	Fibreless pool	T586
21	TPP BC1F2-99	0	Fuzzless		T586
22	TPP BC1F2-84	0.260567	Fuzzless		Hetero
23	TPP BC1F2-92	0.310312	Fuzzless		Hetero
24	TPP BC1F2-72	0.311634	Fuzzless		Hetero
25	TPP BC1F2-51	0.327256	Fuzzless		T586
26	TPP BC1F2-52	0.391773	Fuzzless		T586
27	TPP BC1F2-24	0.423892	Fuzzless		T586
28	TPP BC1F2-68	0.535513	Fuzzless		Hetero
29	TPP BC1F2-77	0.548994	Fuzzless		Hetero
30	TPP BC1F2-16	0.553598	Fuzzless		Hetero
31	TPP BC1F2-48	0.656058	Fuzzless		Pima S-7
32	TPP BC1F2-18	0.682382	Fuzzless		T586
33	TPP BC1F2-110	0.781593	Fuzzless		T586
34	TPP BC1F2-22	0.979445	Fuzzless		Pima S-7
35	TPP BC1F2-29	1.02786	Fuzzless		T586
36	TPP BC1F2-4	1.08372	Fuzzless		Hetero
37	TPP BC1F2-15	1.11125	Fuzzless		T586
38	TPP BC1F2-64	1.24639	Fuzzless		Hetero
39	TPP BC1F2-101	1.24792	Fuzzless		T586
40	TPP BC1F2-26	1.30503	Fuzzless		T586
41	TPP BC1F2-66	1.30774	Fuzzless		Hetero
42	TPP BC1F2-38	1.3395	Fuzzless		T586
43	TPP BC1F2-98	1.34963	Fuzzless		Hetero
44	TPP BC1F2-41	1.42797	Fuzzless		Hetero
45	TPP BC1F2-1	1.50991	Fuzzless		Hetero
46	TPP BC1F2-60	1.63711	Fuzzless		Hetero
47	TPP BC1F2-25	1.67448	Fuzzless		Hetero
48	TPP BC1F2-57	1.87293	Fuzzless		Pima S-7
49	TPP BC1F2-50	2.01267	Fuzzless		Hetero
50	TPP BC1F2-53	2.02834	Fuzzless		Pima S-7
51	TPP BC1F2-102	2.0586	Fuzzless		Hetero
52	TPP BC1F2-81	2.0808	Fuzzless		Hetero
53	TPP BC1F2-17	2.13844	Fuzzless		Hetero
54	TPP BC1F2-34	2.14537	Fuzzless		Hetero
55	TPP BC1F2-91	2.21351	Fuzzless		Pima S-7
56	TPP BC1F2-74	2.28006	Fuzzless		Hetero
57	TPP BC1F2-88	2.29766	Fuzzless		Pima S-7
58	TPP BC1F2-30	2.34287	Fuzzless		Hetero
59	TPP BC1F2-70	2.47668	Fuzzless		Pima S-7
60	TPP BC1F2-5	2.5885	Fuzzless		Hetero
61	TPP BC1F2-96	2.65565	Fuzzless		Hetero
62	TPP BC1F2-49	2.65762	Fuzzless		Hetero
63	TPP BC1F2-65	2.80988	Fuzzless		Hetero
64	TPP BC1F2-54	2.85294	Fuzzless		T586
65	TPP BC1F2-47	2.88658	Fuzzless		Hetero
66	TPP BC1F2-35	2.90456	Fuzzless		Hetero
67	TPP BC1F2-97	2.94298	Fuzzless		Hetero
68	TPP BC1F2-79	3.11682	Fuzzless		Hetero
69	TPP BC1F2-76	3.24011	Fuzzless		Hetero
70	TPP BC1F2-86	3.25134	Fuzzless		Hetero
71	TPP BC1F2-23	3.40633	Fuzzless		Hetero
72	TPP BC1F2-85	3.46886	Fuzzless		Hetero
73	TPP BC1F2-107	3.53607	Fuzzless		Hetero
74	TPP BC1F2-108	3.70033	Fuzzless		Hetero
75	TPP BC1F2-11	4.29946	Fuzzless		Pima S-7
76	TPP BC1F2-71	4.37413	Fuzzless		Hetero
77	TPP BC1F2-95	4.41388	Fuzzless		Hetero
78	TPP BC1F2-21	4.55635	Fuzzless		Pima S-7
79	TPP BC1F2-100	4.71344	Fuzzless		Pima S-7
80	TPP BC1F2-80	4.72378	Fuzzless		Pima S-7
81	TPP BC1F2-32	4.77457	Fuzzless		Hetero
82	TPP BC1F2-82	4.89551	Fuzzless		Hetero
83	TPP BC1F2-42	4.96824	Fuzzless		Hetero
84	TPP BC1F2-55	5.07126	Fuzzless		Hetero
85	TPP BC1F2-90	5.10877	Fuzzless		Pima S-7
86	TPP BC1F2-89	5.10966	Fuzzless		Hetero
87	TPP BC1F2-106	5.51044	Fuzzless		Hetero
88	TPP BC1F2-78	5.60017	Fuzzless		Pima S-7
89	TPP BC1F2-12	5.90711	Fuzzless		Hetero
90	TPP BC1F2-14	6.13681	Fuzzless		Hetero
91	TPP BC1F2-104	6.61893	Fuzzless		Hetero
92	TPP BC1F2-19	6.76493	Fuzzless		Hetero
93	TPP BC1F2-67	6.82126	Fuzzless		Hetero
94	TPP BC1F2-36	6.84528	Fuzzless		Hetero
95	TPP BC1F2-63	7.23487	Fuzzless		Pima S-7
96	TPP BC1F2-44	7.75342	Fuzzless	High lint% pool	Hetero
97	TPP BC1F2-27	7.9355	Fuzzless	High lint% pool	Hetero
98	TPP BC1F2-13	7.9638	Fuzzless	High lint% pool	Hetero
99	TPP BC1F2-83	8.67724	Fuzzless	High lint% pool	Pima S-7
100	TPP BC1F2-31	9.77063	Fuzzless	High lint% pool	Pima S-7
101	TPP BC1F2-9	10.0012	Fuzzless	High lint% pool	Hetero
102	TPP BC1F2-37	10.3645	Fuzzless	High lint% pool	Pima S-7
103	TPP BC1F2-6	12.424	Fuzzless	High lint% pool	Pima S-7
104	TPP BC1F2-105	12.6484	Fuzzless	High lint% pool	Pima S-7
105	TPP BC1F2-109	13.0568	Fuzzless	High lint% pool	Hetero
106	TPP BC1F2-39	13.1913	Fuzzless	High lint% pool	Pima S-7

## Sheet: TP F2-22
No.	Plant ID	Seed phenotype	HD1_At allele	Lint%		Genotypes at the other three loci
1	TP F2-22-4	Fuzzless	T586	20		MYB25-like_At	Homo T586
2	TP F2-22-5	Fuzzless	T586	10.98		MYB25-like_Dt	Homo Pima S-7
3	TP F2-22-7	Fuzzless	T586	7.58		HD1_Dt	Homo Pima S-7
4	TP F2-22-9	Fuzzless	T586	9.26
5	TP F2-22-13	Fuzzless	T586	11.42
6	TP F2-22-14	Fuzzless	T586	11.41
7	TP F2-22-15	Fuzzless	T586	5.39
8	TP F2-22-20	Fuzzless	T586	9.03
9	TP F2-22-19	Fuzzless	T586	8.92
10	TP F2-22-24	Fuzzless	T586	18.45
11	TP F2-22-12	Fuzzless	T586	12.58
12	TP F2-22-27	Fuzzless	T586	8.53
13	TP F2-22-21	Fuzzless	T586	8.26
14	TP F2-22-33	Fuzzless	T586	10.02
15	TP F2-22-28	Fuzzless	T586	12.81
16	TP F2-22-25	Fuzzless	T586	6.51
17	TP F2-22-10	Fuzzless	T586	8.84
18	TP F2-22-1	Fuzzless	T586	7.95
19	TP F2-22-3	Fuzzless	Hetero	5.53
20	TP F2-22-6	Fuzzless	Hetero	1.07
21	TP F2-22-17	Fuzzless	Hetero	3.92
22	TP F2-22-23	Fuzzless	Hetero	3.03
23	TP F2-22-16	Fuzzless	Hetero	4.59
24	TP F2-22-34	Fuzzless	Hetero	2.9
25	TP F2-22-2	Fuzzless	Pima S-7	1.27
26	TP F2-22-8	Fuzzless	Pima S-7	1.5
27	TP F2-22-11	Fuzzless	Pima S-7	0
28	TP F2-22-22	Fuzzless	Pima S-7	0.87
29	TP F2-22-18	Fuzzless	Pima S-7	1.05
30	TP F2-22-31	Fuzzless	Pima S-7	0.85

## Sheet: TP F2-55
No.	Plant ID	Seed phenotype	HD1_At allele	Lint%		Genotypes at the other three loci
1	TP F2-55-1	Fuzzy	T586	37.76		MYB25-like_At	Homo Pima S-7
2	TP F2-55-2	Fuzzy	T586	37.34		MYB25-like_Dt	Homo Pima S-7
3	TP F2-55-6	Fuzzy	T586	35.22		HD1_Dt	Homo T586
4	TP F2-55-7	Fuzzy	T586	38.4
5	TP F2-55-9	Fuzzy	T586	26.38
6	TP F2-55-10	Fuzzless	T586	34.28
7	TP F2-55-13	Fuzzy	T586	46.71
8	TP F2-55-16	Fuzzy	T586	34.56
9	TP F2-55-20	Fuzzy	T586	30.79
10	TP F2-55-21	Fuzzy	T586	33.77
11	TP F2-55-23	Fuzzy	T586	34.45
12	TP F2-55-26	Fuzzy	T586	36.35
13	TP F2-55-28	Fuzzless	T586	32.06
14	TP F2-55-31	Fuzzless	T586	33.47
15	TP F2-55-37	Fuzzless	T586	35.95
16	TP F2-55-40	Fuzzy	T586	33.44
17	TP F2-55-42	Fuzzy	T586	25.03
18	TP F2-55-44	Fuzzy	T586	40.09
19	TP F2-55-49	Fuzzy	T586	39.42
20	TP F2-55-60	Fuzzy	T586	40.68
21	TP F2-55-62	Fuzzy	T586	38.74
22	TP F2-55-64	Fuzzy	T586	41.06
23	TP F2-55-69	Fuzzy	T586	31.14
24	TP F2-55-72	Fuzzy	T586	35.41
25	TP F2-55-75	Fuzzy	T586	33.06
26	TP F2-55-3	Fuzzy	Hetero	36.17
27	TP F2-55-5	Fuzzless	Hetero	32.24
28	TP F2-55-8	Fuzzy	Hetero	29.5
29	TP F2-55-12	Fuzzy	Hetero	27.54
30	TP F2-55-14	Fuzzy	Hetero	30.29
31	TP F2-55-15	Fuzzy	Hetero	36.39
32	TP F2-55-19	Fuzzy	Hetero	29.94
33	TP F2-55-30	Fuzzy	Hetero	30.96
34	TP F2-55-33	Fuzzy	Hetero	26.68
35	TP F2-55-34	Fuzzy	Hetero	29.67
36	TP F2-55-39	Fuzzy	Hetero	37.16
37	TP F2-55-45	Fuzzy	Hetero	30.24
38	TP F2-55-47	Fuzzy	Hetero	23
39	TP F2-55-48	Fuzzy	Hetero	33.39
40	TP F2-55-53	Fuzzy	Hetero	29.21
41	TP F2-55-54	Fuzzy	Hetero	38.88
42	TP F2-55-56	Fuzzless	Hetero	32.69
43	TP F2-55-57	Fuzzy	Hetero	31.39
44	TP F2-55-59	Fuzzy	Hetero	22.08
45	TP F2-55-65	Fuzzy	Hetero	27.72
46	TP F2-55-66	Fuzzy	Hetero	28
47	TP F2-55-67	Fuzzy	Hetero	31.06
48	TP F2-55-68	Fuzzy	Hetero	26.16
49	TP F2-55-71	Fuzzy	Hetero	36.91
50	TP F2-55-73	Fuzzy	Hetero	29.06
51	TP F2-55-76	Fuzzy	Hetero	23.45
52	TP F2-55-77	Fuzzy	Hetero	35.91
53	TP F2-55-4	Fuzzless	Pima S-7	31.12
54	TP F2-55-11	Fuzzy	Pima S-7	20.66
55	TP F2-55-17	Fuzzless	Pima S-7	18.29
56	TP F2-55-18	Fuzzless	Pima S-7	29.72
57	TP F2-55-22	Fuzzless	Pima S-7	18.14
58	TP F2-55-24	Fuzzless	Pima S-7	25.59
59	TP F2-55-25	Fuzzy	Pima S-7	30.48
60	TP F2-55-27	Fuzzless	Pima S-7	32.02
61	TP F2-55-29	Fuzzy	Pima S-7	27.01
62	TP F2-55-32	Fuzzless	Pima S-7	27.91
63	TP F2-55-35	Fuzzless	Pima S-7	27.59
64	TP F2-55-36	Fuzzy	Pima S-7	24.91
65	TP F2-55-38	Fuzzy	Pima S-7	27.25
66	TP F2-55-41	Fuzzless	Pima S-7	14.78
67	TP F2-55-43	Fuzzy	Pima S-7	29.27
68	TP F2-55-46	Fuzzy	Pima S-7	30.35
69	TP F2-55-50	Fuzzless	Pima S-7	29.86
70	TP F2-55-51	Fuzzy	Pima S-7	24.55
71	TP F2-55-52	Fuzzy	Pima S-7	26.04
72	TP F2-55-55	Fuzzy	Pima S-7	31.63
73	TP F2-55-58	Fuzzy	Pima S-7	22.71
74	TP F2-55-61	Fuzzless	Pima S-7	19.24
75	TP F2-55-63	Fuzzless	Pima S-7	31.86
76	TP F2-55-70	Fuzzy	Pima S-7	23.96
77	TP F2-55-74	Fuzzy	Pima S-7	26.03

## Sheet: TP F2-65
No.	Plant ID	Seed phenotype	HD1_At allele	HD1_Dt allele	Lint%		Genotypes at the other two loci
1	TP F2-65-2	Fuzzless	T586	T586	16.42		MYB25-like_At	Homo T586
2	TP F2-65-5	Fuzzless	T586	T586	13.69		MYB25-like_Dt	Homo T586
3	TP F2-65-15	Fuzzless	T586	T586	13.55
4	TP F2-65-55	Fuzzless	T586	T586	17.15
5	TP F2-65-57	Fuzzless	T586	T586	13.31
6	TP F2-65-69	Fuzzless	T586	T586	15.49
7	TP F2-65-73	Fuzzless	T586	T586	13.36
8	TP F2-65-82	Fuzzless	T586	T586	23.01
9	TP F2-65-3	Fuzzless	T586	Hetero	16.96
10	TP F2-65-4	Fuzzless	T586	Hetero	19.3
11	TP F2-65-14	Fuzzless	T586	Hetero	16.57
12	TP F2-65-16	Fuzzless	T586	Hetero	21.58
13	TP F2-65-43	Fuzzless	T586	Hetero	17.9
14	TP F2-65-47	Fuzzless	T586	Hetero	15.67
15	TP F2-65-59	Fuzzless	T586	Hetero	20.96
16	TP F2-65-60	Fuzzless	T586	Hetero	14.45
17	TP F2-65-66	Fuzzless	T586	Hetero	11.95
18	TP F2-65-68	Fuzzless	T586	Hetero	17.22
19	TP F2-65-72	Fuzzless	T586	Hetero	12.88
20	TP F2-65-79	Fuzzless	T586	Hetero	19.63
21	TP F2-65-78	Fuzzless	T586	Hetero	14.11
22	TP F2-65-17	Fuzzless	T586	Pima S-7	17.85
23	TP F2-65-50	Fuzzless	T586	Pima S-7	13.72
24	TP F2-65-56	Fuzzless	T586	Pima S-7	19.31
25	TP F2-65-71	Fuzzless	T586	Pima S-7	14.76
26	TP F2-65-8	Fuzzless	Hetero	T586	11.27
27	TP F2-65-11	Fuzzless	Hetero	T586	9.45
28	TP F2-65-19	Fuzzless	Hetero	T586	14.01
29	TP F2-65-21	Fuzzless	Hetero	T586	9.25
30	TP F2-65-22	Fuzzless	Hetero	T586	11.77
31	TP F2-65-30	Fuzzless	Hetero	T586	15.19
32	TP F2-65-41	Fuzzless	Hetero	T586	12.32
33	TP F2-65-49	Fuzzless	Hetero	T586	12.93
34	TP F2-65-64	Fuzzless	Hetero	T586	10.8
35	TP F2-65-65	Fuzzless	Hetero	T586	13.36
36	TP F2-65-67	Fuzzless	Hetero	T586	13.3
37	TP F2-65-9	Fuzzless	Hetero	Hetero	11.27
38	TP F2-65-10	Fuzzless	Hetero	Hetero	19.81
39	TP F2-65-13	Fuzzless	Hetero	Hetero	12.03
40	TP F2-65-18	Fuzzless	Hetero	Hetero	16.54
41	TP F2-65-23	Fuzzless	Hetero	Hetero	12.38
42	TP F2-65-25	Fuzzless	Hetero	Hetero	11.94
43	TP F2-65-26	Fuzzless	Hetero	Hetero	18.16
44	TP F2-65-27	Fuzzless	Hetero	Hetero	14.7
45	TP F2-65-28	Fuzzless	Hetero	Hetero	11.68
46	TP F2-65-29	Fuzzless	Hetero	Hetero	12.09
47	TP F2-65-31	Fuzzless	Hetero	Hetero	9.32
48	TP F2-65-33	Fuzzless	Hetero	Hetero	12.87
49	TP F2-65-36	Fuzzless	Hetero	Hetero	14.68
50	TP F2-65-39	Fuzzless	Hetero	Hetero	12.78
51	TP F2-65-40	Fuzzless	Hetero	Hetero	17.11
52	TP F2-65-52	Fuzzless	Hetero	Hetero	12.25
53	TP F2-65-53	Fuzzless	Hetero	Hetero	7.47
54	TP F2-65-54	Fuzzless	Hetero	Hetero	10.28
55	TP F2-65-61	Fuzzless	Hetero	Hetero	7.86
56	TP F2-65-63	Fuzzless	Hetero	Hetero	12.3
57	TP F2-65-7	Fuzzless	Hetero	Pima S-7	13.95
58	TP F2-65-20	Fuzzless	Hetero	Pima S-7	15.7
59	TP F2-65-35	Fuzzless	Hetero	Pima S-7	15.83
60	TP F2-65-42	Fuzzless	Hetero	Pima S-7	15.94
61	TP F2-65-44	Fuzzless	Hetero	Pima S-7	14.76
62	TP F2-65-45	Fuzzless	Hetero	Pima S-7	13.98
63	TP F2-65-76	Fuzzless	Hetero	Pima S-7	14.99
64	TP F2-65-32	Fuzzless	Pima S-7	T586	5.2
65	TP F2-65-38	Fuzzless	Pima S-7	T586	1.83
66	TP F2-65-70	Fuzzless	Pima S-7	T586	0
67	TP F2-65-74	Fuzzless	Pima S-7	T586	2.98
68	TP F2-65-81	Fuzzless	Pima S-7	T586	0.86
69	TP F2-65-77	Fuzzless	Pima S-7	T586	1.45
70	TP F2-65-1	Fuzzless	Pima S-7	Hetero	15.4
71	TP F2-65-48	Fuzzless	Pima S-7	Hetero	1.1
72	TP F2-65-51	Fuzzless	Pima S-7	Hetero	12.68
73	TP F2-65-62	Fuzzless	Pima S-7	Hetero	5.16
74	TP F2-65-80	Fuzzless	Pima S-7	Hetero	3.5
75	TP F2-65-12	Fuzzless	Pima S-7	Pima S-7	8.47
76	TP F2-65-24	Fuzzless	Pima S-7	Pima S-7	6.75
77	TP F2-65-34	Fuzzless	Pima S-7	Pima S-7	12.24
78	TP F2-65-37	Fuzzless	Pima S-7	Pima S-7	6.09
79	TP F2-65-46	Fuzzless	Pima S-7	Pima S-7	12.29
80	TP F2-65-75	Fuzzless	Pima S-7	Pima S-7	0.75

## Sheet: TP F2-88
No.	Plant ID	Seed phenotype	HD1_At allele	HD1_Dt allele	Lint%		Genotypes at the other two loci
1	TP F2-88-5	Fuzzy	T586	T586	36.85		MYB25-like_At	Homo Pima S-7
2	TP F2-88-18	Fuzzy	T586	T586	35.83		MYB25-like_Dt	Homo T586
3	TP F2-88-21	Fuzzy	T586	T586	25.32
4	TP F2-88-27	Fuzzy	T586	T586	34.75
5	TP F2-88-14	Fuzzy	T586	Hetero	33.27
6	TP F2-88-4	Fuzzy	T586	Hetero	35.51
7	TP F2-88-9	Fuzzy	Hetero	T586	31.43
8	TP F2-88-12	Fuzzy	Hetero	T586	37.99
9	TP F2-88-15	Fuzzy	Hetero	T586	30.48
10	TP F2-88-22	Fuzzy	Hetero	T586	26.3
11	TP F2-88-24	Fuzzy	Hetero	T586	28.33
12	TP F2-88-6	Fuzzy	Hetero	T586	31.75
13	TP F2-88-1	Fuzzy	Hetero	Hetero	22.65
14	TP F2-88-2	Fuzzy	Hetero	Hetero	31.64
15	TP F2-88-3	Fuzzy	Hetero	Hetero	31.13
16	TP F2-88-10	Fuzzy	Hetero	Hetero	26.88
17	TP F2-88-20	Fuzzy	Hetero	Hetero	30.86
18	TP F2-88-23	Fuzzy	Hetero	Hetero	24.7
19	TP F2-88-17	Fuzzy	Hetero	Hetero	31.24
20	TP F2-88-16	Fuzzy	Hetero	Pima S-7	30.58
21	TP F2-88-29	Fuzzy	Hetero	Pima S-7	25.89
22	TP F2-88-26	Fuzzy	Hetero	Pima S-7	31.46
23	TP F2-88-31	Fuzzy	Hetero	Pima S-7	32.02
24	TP F2-88-8	Fuzzy	Pima S-7	T586	25.81
25	TP F2-88-7	Fuzzy	Pima S-7	T586	29.01
26	TP F2-88-13	Fuzzy	Pima S-7	Hetero	28.85
27	TP F2-88-19	Fuzzy	Pima S-7	Hetero	26.2
28	TP F2-88-25	Fuzzy	Pima S-7	Hetero	29.19
29	TP F2-88-28	Fuzzy	Pima S-7	Hetero	26.51
30	TP F2-88-11	Fuzzy	Pima S-7	Pima S-7	28.31
31	TP F2-88-30	Fuzzy	Pima S-7	Pima S-7	28.63
32	TP F2-88-32	Fuzzy	Pima S-7	Pima S-7	27.16
33	TP F2-88-33	Fuzzy	Pima S-7	Pima S-7	25.57

## Sheet: TP F2
No.	Sample ID	Lint%	Seed phenotype	MYB25-like_At allele	MYB25-like_Dt allele	HD1_At allele	HD1_Dt allele
1	TP F2_2	16.0266	Fuzzy	Pima S-7	Hetero	Pima S-7	Hetero
2	TP F2_3	28.354	Fuzzless	Hetero	Hetero	T586	Pima S-7
3	TP F2_4	24.5472	Fuzzy	Pima S-7	Pima S-7	Pima S-7	Hetero
4	TP F2_5	24.9421	Fuzzless	Hetero	Hetero	Hetero	Hetero
5	TP F2_7	25.5508	Intermediate	Hetero	Hetero	Hetero	T586
6	TP F2_8	19.2756	Fuzzless	Hetero	T586	Hetero	Pima S-7
7	TP F2_9	10.158	Fuzzless	T586	Hetero	T586	T586
8	TP F2_10	30.0422	Fuzzy	Pima S-7	Pima S-7	Hetero	T586
9	TP F2_11	12.8141	Intermediate	Hetero	T586	Pima S-7	Hetero
10	TP F2_12	3.83153	Fuzzless	T586	Pima S-7	Hetero	Hetero
11	TP F2_13	1.78353	Fuzzless	T586	T586	Pima S-7	T586
12	TP F2_15	12.3695	Fuzzless	T586	Hetero	T586	T586
13	TP F2_16	28.5921	Fuzzless	Hetero	Pima S-7	Hetero	T586
14	TP F2_17	11.6174	Fuzzless	T586	Pima S-7	Hetero	Hetero
15	TP F2_19	15.8573	Fuzzless	Hetero	T586	Pima S-7	Hetero
16	TP F2_20	20.8793	Fuzzy	Pima S-7	T586	Hetero	T586
17	TP F2_21	18.744	Fuzzy	Pima S-7	Pima S-7	Pima S-7	T586
18	TP F2_22	5.09	Fuzzless	T586	Pima S-7	Hetero	Pima S-7
19	TP F2_23	29.3794	Fuzzy	Pima S-7	T586	Hetero	Hetero
20	TP F2_24	22.8435	Fuzzy	Pima S-7	Pima S-7	Pima S-7	Pima S-7
21	TP F2_25	21.3597	Fuzzy	Pima S-7	Pima S-7	T586	T586
22	TP F2_26	19.6816	Fuzzless	Hetero	T586	Pima S-7	Hetero
23	TP F2_27	9.51523	Fuzzless	T586	Hetero	Hetero	Hetero
24	TP F2_28	28.3011	Fuzzless	Hetero	Pima S-7	Pima S-7	Hetero
25	TP F2_29	11.7155	Fuzzless	Hetero	Hetero	Hetero	Hetero
26	TP F2_30	23.9492	Fuzzy	Pima S-7	Pima S-7	Hetero	Hetero
27	TP F2_31	17.6927	Fuzzless	Hetero	T586	Pima S-7	Hetero
28	TP F2_32	18.8651	Fuzzy	Pima S-7	Hetero	T586	Hetero
29	TP F2_33	21.8356	Fuzzless	Hetero	Hetero	Hetero	Pima S-7
30	TP F2_34	21.8812	Fuzzless	Hetero	Pima S-7	Pima S-7	Hetero
31	TP F2_35	24.5068	Fuzzy	Pima S-7	Pima S-7	Hetero	T586
32	TP F2_36	26.796	Fuzzy	Pima S-7	T586	Hetero	Pima S-7
33	TP F2_37	23.1825	Fuzzless	Hetero	Hetero	Pima S-7	Hetero
34	TP F2_38	16.9561	Fuzzless	Hetero	T586	Pima S-7	T586
35	TP F2_39	29.3619	Fuzzy	Pima S-7	Hetero	T586	Hetero
36	TP F2_40	20.5279	Fuzzy	Pima S-7	Pima S-7	T586	Pima S-7
37	TP F2_41	27.6031	Fuzzless	Hetero	T586	Hetero	Hetero
38	TP F2_42	27.5712	Fuzzy	Pima S-7	T586	T586	Hetero
39	TP F2_43	18.136	Fuzzy	Pima S-7	T586	Pima S-7	T586
40	TP F2_44	20.088	Fuzzless	Hetero	Hetero	Hetero	T586
41	TP F2_45	21.198	Fuzzless	Hetero	Hetero	Pima S-7	T586
42	TP F2_46	16.3698	Fuzzless	Hetero	T586	Pima S-7	Hetero
43	TP F2_47	26.712	Fuzzy	Pima S-7	T586	T586	T586
44	TP F2_48	19.1049	Fuzzy	Pima S-7	T586	T586	Pima S-7
45	TP F2_49	25.3086	Fuzzless	T586	T586	T586	Hetero
46	TP F2_50	0	Fibreless	T586	Hetero	Pima S-7	T586
47	TP F2_51	35.7869	Fuzzy	Pima S-7	T586	T586	Hetero
48	TP F2_52	20.2814	Fuzzless	Hetero	Hetero	Hetero	T586
49	TP F2_53	31.1753	Fuzzless	Hetero	T586	T586	T586
50	TP F2_54	28.974	Fuzzy	Pima S-7	Hetero	Hetero	Hetero
51	TP F2_55	30.38	Fuzzy	Pima S-7	Pima S-7	Hetero	T586
52	TP F2_56	35.4839	Fuzzless	Hetero	T586	T586	Hetero
53	TP F2_57	28.7743	Fuzzless	Hetero	Hetero	T586	T586
54	TP F2_58	29.6296	Fuzzless	Hetero	Hetero	Pima S-7	Pima S-7
55	TP F2_59	27.1053	Fuzzy	Pima S-7	T586	Hetero	Hetero
56	TP F2_60	46.7766	Fuzzy	Pima S-7	Hetero	Hetero	Hetero
57	TP F2_61	18.0438	Fuzzless	T586	Hetero	T586	Pima S-7
58	TP F2_62	16.7735	Fuzzless	T586	T586	T586	Hetero
59	TP F2_63	20.4423	Fuzzless	Hetero	Pima S-7	Hetero	Pima S-7
60	TP F2_64	27.6869	Fuzzy	Pima S-7	Pima S-7	Hetero	T586
61	TP F2_65	11.86	Fuzzless	T586	T586	Hetero	Hetero
62	TP F2_66	18.0328	Fuzzless	T586	Hetero	T586	Hetero
63	TP F2_67	23.1475	Fuzzy	Pima S-7	T586	Pima S-7	Hetero
64	TP F2_68	26.4585	Intermediate	Hetero	T586	Hetero	T586
65	TP F2_69	22.759	Fuzzy	Pima S-7	Pima S-7	Pima S-7	Hetero
66	TP F2_70	11.6168	Fuzzless	T586	Hetero	Hetero	Pima S-7
67	TP F2_71	23.1257	Fuzzy	Pima S-7	Pima S-7	Hetero	Hetero
68	TP F2_72	28.9064	Fuzzy	Pima S-7	T586	Hetero	T586
69	TP F2_73	17.0108	Fuzzless	Hetero	Hetero	Pima S-7	Hetero
70	TP F2_74	3.3054	Fuzzless	T586	Hetero	Hetero	T586
71	TP F2_75	24.0004	Fuzzy	Pima S-7	Hetero	Pima S-7	T586
72	TP F2_76	24.7447	Fuzzy	Pima S-7	Pima S-7	T586	Hetero
73	TP F2_77	16.2305	Fuzzless	Hetero	Hetero	Hetero	T586
74	TP F2_78	21.4216	Intermediate	Hetero	Hetero	T586	Pima S-7
75	TP F2_80	16.6478	Fuzzless	T586	Hetero	Hetero	Hetero
76	TP F2_81	32.0603	Fuzzy	Pima S-7	Hetero	T586	Hetero
77	TP F2_82	24.5195	Fuzzless	Hetero	Hetero	T586	Hetero
78	TP F2_83	26.0092	Fuzzless	Hetero	Hetero	Hetero	Hetero
79	TP F2_84	19.9323	Fuzzless	Hetero	Pima S-7	T586	Hetero
80	TP F2_85	25.5736	Fuzzy	Pima S-7	T586	Pima S-7	Hetero
81	TP F2_86	25.3816	Fuzzless	Hetero	Pima S-7	Hetero	Hetero
82	TP F2_87	24.6265	Fuzzy	Pima S-7	T586	T586	T586
83	TP F2_88	31.86	Fuzzy	Pima S-7	T586	Hetero	Hetero
84	TP F2_89	22.9725	Fuzzy	Pima S-7	Hetero	Hetero	T586
85	TP F2_90	27.2005	Fuzzless	Hetero	Hetero	Hetero	Pima S-7
86	TP F2_91	29.011	Fuzzless	Hetero	T586	Hetero	T586
87	TP F2_94	22.1286	Fuzzless	Hetero	Hetero	Hetero	Hetero
88	TP F2_95	9.0748	Fuzzless	Hetero	Hetero	Pima S-7	Hetero
89	TP F2_96	20.7316	Fuzzless	Hetero	T586	Hetero	T586
90	TP F2_99	1.65803	Fibreless	T586	Pima S-7	Pima S-7	Hetero
91	TP F2_100	29.8926	Fuzzless	Hetero	Hetero	Hetero	Hetero
92	TP F2_102	20.0873	Fuzzless	T586	Hetero	T586	Hetero
93	TP F2_103	13.4363	Fuzzless	T586	Hetero	Pima S-7	Hetero
94	TP F2_104	8.36601	Fuzzless	T586	Hetero	Hetero	T586
95	TP F2_106	28.8136	Fuzzless	Hetero	Hetero	T586	Hetero
96	TP F2_107	26.3267	Fuzzy	Pima S-7	Hetero	Hetero	Pima S-7
97	TP F2_108	23.5565	Fuzzless	Hetero	Hetero	Pima S-7	Pima S-7
98	TP F2_109	4.03777	Fuzzless	T586	Pima S-7	Hetero	Pima S-7
99	TP F2_111	16.2492	Fuzzless	Hetero	Hetero	Pima S-7	Hetero
100	TP F2_112	23.3985	Fuzzless	Hetero	Hetero	Hetero	Hetero
101	TP F2_113	13.9412	Fuzzless	Hetero	Pima S-7	Pima S-7	T586
102	TP F2_114	25.3618	Fuzzless	Hetero	Hetero	Hetero	Pima S-7
103	TP F2_115	28.5884	Fuzzless	Hetero	Hetero	Hetero	T586
104	TP F2_116	17.3111	Fuzzless	T586	Hetero	Hetero	Hetero
105	TP F2_117	19.8819	Fuzzless	Hetero	Hetero	Pima S-7	Hetero
106	TP F2_118	23.733	Fuzzy	Pima S-7	Pima S-7	T586	Hetero
107	TP F2_119	17.9818	Fuzzless	T586	Hetero	Hetero	Hetero
108	TP F2_120	26.1444	Fuzzy	Pima S-7	Hetero	Hetero	Hetero
109	TP F2_122	23.1723	Fuzzless	Hetero	Hetero	T586	T586
110	TP F2_123	21.9002	Fuzzless	Hetero	Hetero	Hetero	Hetero
111	TP F2_124	31.0236	Fuzzy	Pima S-7	T586	Hetero	Hetero
112	TP F2_125	16.0562	Fuzzy	Pima S-7	Pima S-7	T586	T586
113	TP F2_126	4.40419	Fuzzless	T586	Pima S-7	Hetero	T586
114	TP F2_127	5.31903	Fuzzless	T586	T586	Hetero	T586
115	TP F2_128	20.9985	Fuzzless	Hetero	T586	Hetero	Pima S-7
116	TP F2_129	17.8894	Fuzzless	Hetero	Hetero	Hetero	T586
117	TP F2_131	14.0288	Fuzzless	Hetero	Pima S-7	Pima S-7	Pima S-7
118	TP F2_132	13.5191	Fuzzless	Hetero	Hetero	Pima S-7	Hetero
119	TP F2_133	30.4196	Fuzzless	Hetero	Hetero	T586	Hetero
120	TP F2_134	21.4264	Fuzzless	T586	Hetero	T586	Pima S-7
121	TP F2_135	24.3077	Fuzzless	Hetero	Pima S-7	Pima S-7	T586
122	TP F2_137	23.7179	Fuzzless	Hetero	Pima S-7	Hetero	T586
123	TP F2_138	20.7154	Fuzzless	Hetero	Hetero	Hetero	Hetero
124	TP F2_139	21.9072	Fuzzless	Hetero	Hetero	Hetero	Hetero
125	TP F2_140	14.2512	Fuzzy	Pima S-7	Pima S-7	T586	Pima S-7
126	TP F2_141	19.2904	Fuzzless	Hetero	Hetero	Pima S-7	Hetero
127	TP F2_142	17.3843	Fuzzless	T586	T586	Hetero	Pima S-7
128	TP F2_143	17.2194	Fuzzless	Hetero	Hetero	Hetero	Hetero
129	TP F2_144	6.31143	Fuzzless	T586	T586	Pima S-7	T586
130	TP F2_145	17.4528	Fuzzless	T586	Hetero	Hetero	Hetero
131	TP F2_146	20.9972	Fuzzless	Hetero	Hetero	Hetero	Pima S-7
132	TP F2_147	18.0625	Fuzzless	Hetero	Pima S-7	Pima S-7	Hetero
133	TP F2_148	34.0523	Fuzzy	Pima S-7	T586	Hetero	Pima S-7
134	TP F2_149	25.3319	Fuzzless	Hetero	T586	Pima S-7	Hetero
135	TP F2_150	27.7442	Fuzzy	Pima S-7	Hetero	T586	Pima S-7
136	TP F2_151	30.123	Fuzzy	Pima S-7	Hetero	Hetero	T586
137	TP F2_153	20.317	Fuzzy	Pima S-7	Pima S-7	Pima S-7	Hetero
138	TP F2_155	22.1198	Fuzzless	Hetero	Pima S-7	Hetero	Hetero
139	TP F2_156	17.5255	Fuzzless	Hetero	Pima S-7	T586	Hetero
140	TP F2_157	33.7331	Fuzzy	Pima S-7	T586	T586	Hetero
141	TP F2_158	6.7072	Fuzzless	T586	Hetero	Pima S-7	Pima S-7
142	TP F2_159	17.4724	Fuzzless	Hetero	Pima S-7	T586	Hetero
143	TP F2_160	22.8366	Fuzzless	T586	Hetero	Hetero	T586
144	TP F2_161	19.2616	Fuzzless	Hetero	Hetero	Pima S-7	Hetero
145	TP F2_162	26.0214	Fuzzy	Pima S-7	T586	Hetero	Pima S-7
146	TP F2_163	32.4239	Fuzzy	Pima S-7	T586	Hetero	Hetero
147	TP F2_164	23.9138	Fuzzless	Hetero	Hetero	T586	Hetero
148	TP F2_165	21.8083	Fuzzy	Pima S-7	T586	T586	Hetero
149	TP F2_166	18.6367	Fuzzless	T586	Hetero	Hetero	Hetero
150	TP F2_167	18.6321	Fuzzless	Hetero	T586	Hetero	Pima S-7
151	TP F2_170	29.7813	Fuzzless	Hetero	Hetero	Hetero	Hetero
152	TP F2_172	20.2943	Fuzzless	Hetero	Hetero	Pima S-7	Hetero
153	TP F2_173	24.44	Fuzzless	T586	T586	T586	Pima S-7
154	TP F2_174	25.3063	Fuzzy	Pima S-7	Hetero	Hetero	T586
155	TP F2_175	26.1798	Fuzzless	Hetero	Hetero	Pima S-7	Hetero
156	TP F2_176	25.9969	Fuzzless	Hetero	Hetero	Hetero	Hetero
157	TP F2_178	3.54938	Fuzzless	T586	Pima S-7	Hetero	Pima S-7
158	TP F2_179	23.435	Fuzzy	Pima S-7	Hetero	Pima S-7	Pima S-7
159	TP F2_181	19.8505	Fuzzless	Hetero	Pima S-7	Hetero	T586
160	TP F2_182	15.9767	Fuzzless	Hetero	Pima S-7	T586	Hetero
161	TP F2_184	22.86	Fuzzless	Hetero	Hetero	Pima S-7	Pima S-7
162	TP F2_185	0	Fibreless	T586	Hetero	Pima S-7	T586
163	TP F2_186	29.4578	Fuzzy	Pima S-7	Hetero	Hetero	Hetero
164	TP F2_187	23.7569	Fuzzy	Pima S-7	T586	Hetero	Hetero
165	TP F2_189	19.1027	Fuzzless	Hetero	T586	Pima S-7	T586
166	TP F2_190	22.2095	Fuzzless	Hetero	T586	Hetero	Hetero
167	TP F2_191	21.9795	Fuzzy	Pima S-7	Hetero	Hetero	Pima S-7
168	TP F2_192	21.4082	Fuzzy	Pima S-7	T586	Hetero	Hetero
169	TP F2_193	0	Fibreless	T586	Hetero	Pima S-7	Hetero
170	TP F2_195	23.3314	Fuzzless	Hetero	Hetero	Pima S-7	Pima S-7
171	TP F2_196	30.1085	Fuzzless	Hetero	Hetero	T586	Hetero
172	TP F2_197	13.4372	Fuzzy	Pima S-7	Pima S-7	T586	Pima S-7
173	TP F2_198	26.0473	Fuzzless	T586	T586	Hetero	Hetero
174	TP F2_199	23.2204	Fuzzless	T586	Hetero	Hetero	Hetero
175	TP F2_200	24.8093	Fuzzless	T586	Pima S-7	Hetero	T586
176	TP F2_202	21.615	Fuzzless	Hetero	Hetero	T586	Hetero
177	TP F2_204	23.6219	Intermediate	Hetero	Hetero	T586	Pima S-7
178	TP F2_205	13.8962	Fuzzless	T586	Hetero	Hetero	Hetero
179	TP F2_206	18.2009	Fuzzless	Hetero	Hetero	Pima S-7	Hetero
180	TP F2_207	17.5929	Intermediate	Hetero	T586	Hetero	Hetero
181	TP F2_208	24.2791	Fuzzless	T586	Pima S-7	Hetero	Hetero
182	TP F2_210	20.1687	Fuzzy	Hetero	Hetero	T586	Hetero
183	TP F2_211	9.47798	Fuzzless	T586	Hetero	T586	Hetero
184	TP F2_212	17.3996	Fuzzy	Pima S-7	Pima S-7	Pima S-7	Hetero
185	TP F2_213	4.74173	Fuzzless	T586	Pima S-7	Hetero	Hetero
186	TP F2_214	17.2237	Fuzzless	Hetero	Hetero	Pima S-7	T586
187	TP F2_215	8.64524	Fuzzless	T586	Hetero	Hetero	Hetero
188	TP F2_220	22.6767	Fuzzy	Pima S-7	T586	Hetero	Hetero
189	TP F2_221	25.4074	Fuzzless	Hetero	T586	T586	T586
190	TP F2_222	20.5929	Fuzzless	Hetero	Hetero	Pima S-7	Hetero
191	TP F2_223	15.625	Fuzzy	Pima S-7	Hetero	Hetero	Hetero
192	TP F2_225	5.13115	Fuzzless	T586	Pima S-7	Hetero	T586
193	TP F2_226	20.7265	Fuzzless	Hetero	Hetero	Hetero	Hetero
194	TP F2_227	20.0149	Fuzzless	Hetero	Hetero	Hetero	T586
195	TP F2_228	18.0995	Fuzzless	T586	Hetero	Hetero	T586
196	TP F2_229	23.4697	Fuzzless	Hetero	T586	Pima S-7	Hetero
197	TP F2_230	27.7751	Fuzzless	T586	T586	Hetero	T586
198	TP F2_231	20.6179	Fuzzless	Hetero	Pima S-7	Pima S-7	Hetero
199	TP F2_232	19.5146	Fuzzless	T586	T586	Hetero	T586
200	TP F2_233	26.9652	Fuzzless	Hetero	Hetero	T586	Hetero
201	TP F2_234	4.9236	Fuzzless	Hetero	Hetero	Pima S-7	Hetero
202	TP F2_236	19.3247	Fuzzless	Hetero	T586	Hetero	Hetero
203	TP F2_237	29.4887	Fuzzy	Pima S-7	T586	T586	T586
204	TP F2_238	0	Fibreless	T586	T586	Pima S-7	T586
205	TP F2_239	29.2646	Fuzzy	Pima S-7	Hetero	Hetero	T586
206	TP F2_240	18.0005	Fuzzless	Hetero	Pima S-7	T586	Hetero
207	TP F2_241	8.94955	Fuzzless	T586	Hetero	Hetero	Hetero
208	TP F2_242	19.294	Fuzzless	Hetero	T586	Pima S-7	Pima S-7
209	TP F2_243	8.37731	Fuzzless	T586	Hetero	Hetero	Hetero
210	TP F2_244	17.8597	Fuzzy	Pima S-7	Hetero	Pima S-7	Hetero
211	TP F2_245	22.6127	Fuzzless	Hetero	T586	Hetero	Pima S-7
212	TP F2_247	26.7606	Fuzzy	Pima S-7	Pima S-7	Pima S-7	Hetero
213	TP F2_248	30.7619	Fuzzless	Hetero	T586	Hetero	T586
214	TP F2_249	15.0972	Fuzzless	T586	Hetero	T586	Pima S-7
215	TP F2_250	8.8928	Fuzzless	T586	Pima S-7	Pima S-7	Hetero
216	TP F2_251	24.8957	Fuzzless	Hetero	T586	T586	T586
217	TP F2_252	7.16912	Fuzzless	T586	Pima S-7	Hetero	Hetero
218	TP F2_253	39.5966	Fuzzy	Pima S-7	Pima S-7	T586	Hetero
219	TP F2_255	0.552741	Fibreless	T586	T586	Pima S-7	T586
220	TP F2_256	36.8603	Fuzzless	Hetero	Hetero	T586	Pima S-7
221	TP F2_257	25.3182	Fuzzy	Pima S-7	T586	Hetero	Hetero
222	TP F2_258	0.2457	Fibreless	T586	Pima S-7	Pima S-7	T586
223	TP F2_259	26.3881	Fuzzless	Hetero	T586	Hetero	Hetero
224	TP F2_260	4.48911	Fuzzless	T586	Pima S-7	Hetero	Hetero
225	TP F2_261	19.6005	Fuzzless	T586	T586	T586	T586
226	TP F2_262	29.8716	Fuzzy	Pima S-7	Hetero	Hetero	T586
227	TP F2_263	22.3837	Fuzzy	Pima S-7	T586	Pima S-7	Hetero
228	TP F2_265	18.8343	Intermediate	Hetero	Pima S-7	T586	Pima S-7
229	TP F2_266	31.6569	Fuzzless	Hetero	Hetero	T586	Hetero
230	TP F2_267	22.6839	Fuzzless	T586	T586	T586	Hetero
231	TP F2_268	16.5939	Fuzzless	Hetero	Pima S-7	Hetero	Pima S-7
232	TP F2_269	16.337	Fuzzless	Hetero	Hetero	Pima S-7	T586
233	TP F2_270	20.1747	Intermediate	Hetero	Hetero	T586	Pima S-7
234	TP F2_271	12.9808	Fuzzless	Hetero	Hetero	Pima S-7	T586
235	TP F2_272	19.8571	Intermediate	Hetero	Pima S-7	Hetero	Pima S-7
236	TP F2_273	41.1713	Fuzzless	Hetero	Pima S-7	T586	Pima S-7
237	TP F2_274	18.5595	Fuzzy	Pima S-7	Hetero	Hetero	T586
238	TP F2_275	14.5591	Fuzzless	T586	Hetero	T586	Hetero
239	TP F2_276	12.4348	Fuzzless	Hetero	T586	Hetero	T586
240	TP F2_278	9.16884	Fuzzless	T586	Hetero	T586	Hetero
241	TP F2_279	12.0841	Fuzzless	T586	T586	Pima S-7	Hetero
242	TP F2_281	9.52424	Fuzzless	T586	T586	Pima S-7	Pima S-7
243	TP F2_282	12.4209	Fuzzless	Hetero	Hetero	Pima S-7	T586
244	TP F2_283	18.4263	Fuzzless	Hetero	Hetero	Pima S-7	Pima S-7
245	TP F2_285	26.5788	Fuzzless	Hetero	T586	T586	Hetero
246	TP F2_286	12.5708	Fuzzless	T586	Pima S-7	Hetero	Hetero
247	TP F2_287	26.3441	Fuzzless	Hetero	Hetero	Hetero	Pima S-7
248	TP F2_288	28.2479	Fuzzy	Hetero	Pima S-7	Hetero	Hetero
249	TP F2_289	28.8026	Fuzzless	Hetero	Hetero	Hetero	Pima S-7
250	TP F2_290	13.4025	Fuzzless	Hetero	Pima S-7	Hetero	Pima S-7
251	TP F2_291	19.1291	Fuzzy	Pima S-7	Pima S-7	Hetero	Hetero
252	TP F2_292	12.9669	Fuzzless	T586	Pima S-7	Hetero	Pima S-7
253	TP F2_293	17.632	Fuzzless	T586	T586	T586	Hetero
254	TP F2_295	27.6444	Fuzzless	Hetero	Pima S-7	T586	Hetero
255	TP F2_296	21.549	Fuzzless	Hetero	Pima S-7	Pima S-7	Pima S-7
256	TP F2_297	20.2537	Fuzzless	T586	T586	T586	Pima S-7
257	TP F2_298	28.8945	Fuzzy	Pima S-7	T586	T586	T586
258	TP F2_299	24.7738	Fuzzy	Pima S-7	T586	Hetero	T586
259	TP F2_300	12.7267	Fuzzless	Hetero	Hetero	Pima S-7	Hetero
260	TP F2_301	15.0674	Fuzzless	Hetero	T586	Pima S-7	T586
261	TP F2_305	16.0882	Fuzzless	Hetero	T586	Pima S-7	Hetero
262	TP F2_306	13.1561	Fuzzless	T586	Pima S-7	Hetero	Hetero
263	TP F2_307	23.352	Fuzzless	Hetero	Pima S-7	Hetero	Hetero
264	TP F2_308	24.813	Fuzzy	Pima S-7	Pima S-7	T586	Hetero
265	TP F2_309	17.7637	Fuzzy	Pima S-7	Hetero	Pima S-7	T586
266	TP F2_310	27.1396	Fuzzless	Hetero	Hetero	Pima S-7	Hetero
267	TP F2_311	26.4531	Intermediate	Hetero	Hetero	Hetero	Hetero
268	TP F2_313	25	Fuzzless	Hetero	Hetero	Pima S-7	Hetero
269	TP F2_314	35.2219	Fuzzy	Pima S-7	Pima S-7	T586	T586
270	TP F2_315	23.3577	Fuzzless	Hetero	T586	Hetero	Hetero
271	TP F2_316	34.0808	Fuzzless	Hetero	Hetero	Hetero	Pima S-7
272	TP F2_317	29.4955	Fuzzy	Pima S-7	Pima S-7	Hetero	T586
273	TP F2_318	20.7481	Fuzzless	Hetero	T586	Hetero	Hetero
274	TP F2_319	28.009	Fuzzless	Hetero	Hetero	Pima S-7	Hetero
275	TP F2_320	6.88337	Fuzzless	T586	Pima S-7	T586	Hetero
276	TP F2_321	22.2241	Fuzzy	Pima S-7	Hetero	Pima S-7	Hetero
277	TP F2_322	17.4969	Fuzzless	T586	Hetero	Hetero	Hetero
278	TP F2_323	24.2061	Fuzzy	Pima S-7	Pima S-7	Hetero	T586
279	TP F2_324	18.9569	Fuzzy	Pima S-7	Pima S-7	Hetero	Pima S-7
280	TP F2_325	34.4912	Fuzzless	Hetero	Hetero	Hetero	Hetero
281	TP F2_326	20.7492	Fuzzless	Hetero	Hetero	Pima S-7	Hetero
282	TP F2_327	33.4104	Fuzzy	Pima S-7	Pima S-7	T586	Hetero
283	TP F2_328	23.1563	Fuzzless	Hetero	T586	Hetero	Hetero
284	TP F2_329	15.3234	Fuzzless	Hetero	Hetero	Pima S-7	Hetero
285	TP F2_330	6.78776	Fuzzless	T586	Hetero	Pima S-7	Hetero
286	TP F2_331	22.8571	Intermediate	Hetero	T586	Pima S-7	T586
287	TP F2_332	28.0095	Fuzzless	T586	Pima S-7	T586	Pima S-7
288	TP F2_333	21.068	Fuzzless	Hetero	Hetero	T586	Hetero
289	TP F2_334	27.8422	Fuzzless	Hetero	Hetero	Hetero	Hetero
290	TP F2_335	22.7281	Fuzzy	Pima S-7	T586	Hetero	Hetero
291	TP F2_336	26.9576	Fuzzy	Pima S-7	Hetero	T586	T586
292	TP F2_337	35.9186	Intermediate	Hetero	T586	T586	Hetero
293	TP F2_338	34.3164	Fuzzy	Pima S-7	Hetero	Hetero	T586
294	TP F2_339	22.3521	Fuzzy	Pima S-7	Pima S-7	Hetero	Hetero
295	TP F2_340	5.72792	Fuzzless	T586	Pima S-7	Hetero	Hetero
296	TP F2_341	2.54237	Fuzzless	Hetero	Hetero	T586	Hetero
297	TP F2_342	25.9893	Fuzzless	Hetero	T586	Hetero	T586
298	TP F2_344	24.4099	Fuzzless	Hetero	Pima S-7	Hetero	Pima S-7
299	TP F2_345	2.93573	Fuzzless	T586	Hetero	Hetero	Pima S-7
300	TP F2_346	23.8618	Fuzzless	Hetero	T586	Pima S-7	Hetero
301	TP F2_348	16.7	Fibreless	T586	Pima S-7	T586	Hetero
302	TP F2_349	0.64	Fuzzless	T586	T586	Pima S-7	Hetero
303	TP F2_350	14.0205	Fuzzless	T586	T586	T586	Hetero

## Sheet: qPCR results
The data (the average values) used in generating Figure 3 and the relative expression level in each individual samples (3 biological replicates x 3 technical replicates)
	TM-1							T586							SL1-7-1							Pima S-7
	MYB25-like_At/Dt							MYB25-like_At/Dt							MYB25-like_At/Dt							MYB25-like_At/Dt
Sample No.	-1 dpa	0 dpa	1 dpa	3 dpa	5 dpa	7 dpa		-1 dpa	0 dpa	1 dpa	3 dpa	5 dpa	7 dpa		-1 dpa	0 dpa	1 dpa	3 dpa	5 dpa	7 dpa		-1 dpa	0 dpa	1 dpa	3 dpa	5 dpa	7 dpa
1	0.674802	0.952452	0.258212	0.439694	0.228322	0.232347		0.606326	0.417463	0.0604837	0.521835	0.0816566	0.0592111		0.193612	0.159064	0.150943	0.178378	0.218706	0.119771		0.965697	0.750953	0.231525	0.611826	0.284896	0.219908
2	0.748965	0.867299	0.254288	0.49327	0.268603	0.262629		0.695813	0.419386	0.0652078	0.461824	0.0847997	0.0539725		0.222073	0.142978	0.143587	0.18968	0.210903	0.12136		1.10852	0.732621	0.143601	0.503053	0.254566	0.197485
3	0.826615	0.801133	0.336358	0.529149	0.240632	0.240513		0.905331	1.90391	0.083664	0.462368	0.0928297	0.0451819		0.195188	0.137304	0.134741	0.191353	0.209639	0.104708		1.4568	0.571038	0.162404	0.554398	0.297004	0.19122
4	0.366046	0.436956	0.216044	0.590759	0.248036	0.231796		0.854462	0.466346	0.0595206	0.177725	0.0672862	0.0453008		0.20131	0.46461	0.172181	0.335415	0.211342	0.120741		1.11591	1.01188	0.200249	0.574349	0.330495	0.233892
5	0.370553	0.464263	0.248744	0.378922	0.272067	0.241206		0.940891	0.499091	0.0507579	0.168943	0.0585924	0.0442663		0.205316	0.382209	0.16538	0.276531	0.186178	0.124751		1.03357	0.578286	0.174353	0.45996	0.298674	0.214543
6	0.467389	0.6852	0.256068	0.533363	0.296838	0.204173		1.12516	0.435264	0.0816981	0.168308	0.0619332	0.0385293		0.190569	0.357138	0.17544	0.285104	0.167046	0.116759		1.29213	0.659198	0.179918	0.510426	0.317026	0.176369
7	0.451998	0.451029	0.287868	0.49708	0.265925	0.238408		0.575643	0.310261	0.0861129	0.233242	0.0927722	0.0763686		0.25574	0.134529	0.174497	0.176256	0.109272	0.131879		0.631238	0.676774	0.161443	0.574513	0.426213	0.229357
8	0.41628	0.454061	0.304963	0.440517	0.255992	0.187555		0.630073	0.291155	0.0792238	0.220792	0.0902727	0.0662051		0.248457	0.118546	0.175911	0.182077	0.112369	0.137257		0.755497	0.569942	0.153597	0.53735	0.4631	0.233316
9	0.4722	0.701628	0.274178	0.478681	0.233119	0.204098		0.579379	0.266568	0.100432	0.228884	0.08516	0.054449		0.23421	0.137378	0.167604	0.190894	0.0856851	0.119391		0.740193	0.409742	0.199726	0.682212	0.553634	0.214051
Average	0.532761	0.646002	0.270747	0.486826	0.256615	0.22697		0.768119	0.556605	0.0741223	0.293769	0.0794781	0.0537205		0.216275	0.225973	0.162254	0.222854	0.167904	0.121846		1.01106	0.66227	0.178535	0.556454	0.358401	0.212238
	MYB25-like_Dt							MYB25-like_Dt							MYB25-like_Dt							MYB25-like_Dt
Sample No.	-1 dpa	0 dpa	1 dpa	3 dpa	5 dpa	7 dpa		-1 dpa	0 dpa	1 dpa	3 dpa	5 dpa	7 dpa		-1 dpa	0 dpa	1 dpa	3 dpa	5 dpa	7 dpa		-1 dpa	0 dpa	1 dpa	3 dpa	5 dpa	7 dpa
1	0.0553854	0.070122	0.118704	0.160988	0.0937378	0.0811869		0.0286513	0.0193992	0.0172928	0.106354	0.0198512	0.00847449		0.0742287	0.0615578	0.0757769	0.0680903	0.0698118	0.0334005		0.0483417	0.0677486	0.0502194	0.112975	0.0468123	0.0289008
2	0.118006	0.147488	0.108905	0.209625	0.0853606	0.0768603		0.052617	0.0216629	0.0176085	0.102813	0.021843	0.00707963		0.0850543	0.0598307	0.051377	0.0583746	0.0675404	0.0403778		0.0650798	0.06983	0.0394236	0.124163	0.0372855	0.0299756
3	0.189615	0.167244	0.161103	0.189757	0.0783406	0.0746773		0.0723435	0.0166806	0.0228772	0.0806459	0.0207444	0.00803956		0.0708269	0.0453632	0.0487228	0.0649406	0.0637116	0.0300185		0.0480767	0.098365	0.044823	0.125122	0.0426525	0.0336902
4	0.0583527	0.10484	0.0815787	0.24477	0.0936364	0.0799667		0.0648991	0.0286883	0.0174865	0.049694	0.0179668	0.00781396		0.0777818	0.14533	0.0563688	0.0913963	0.0591201	0.0396904		0.046203	0.0796927	0.0497072	0.0757308	0.0490211	0.0314611
5	0.0603547	0.129304	0.0950776	0.209147	0.0954782	0.0688482		0.110167	0.028771	0.0173444	0.0446966	0.0171048	0.00647322		0.0727387	0.131733	0.0495058	0.0841584	0.0498783	0.038635		0.0395544	0.071143	0.051757	0.10017	0.0478041	0.0332406
6	0.0567874	0.204361	0.0957787	0.229806	0.0969367	0.0658217		0.108891	0.0327581	0.024262	0.0515833	0.0161965	0.0064286		0.0747017	0.11795	0.055775	0.0775315	0.0508114	0.0349221		0.0537557	0.126491	0.0567569	0.0909414	0.0560093	0.028151
7	0.0554689	0.0690071	0.104793	0.181394	0.0926128	0.0887599		0.0306637	0.0239578	0.0223598	0.0572476	0.0245296	0.0193064		0.0931636	0.0456769	0.0533993	0.058999	0.0451881	0.0410271		0.0457354	0.0585877	0.0460126	0.136159	0.0708732	0.0309144
8	0.0838295	0.096054	0.10325	0.159194	0.0867168	0.06345		0.0401024	0.0252209	0.0194461	0.0522653	0.0196607	0.0149378		0.0918832	0.0433073	0.0566925	0.0702488	0.0454589	0.0378337		0.0755415	0.0691713	0.0448841	0.113092	0.0533395	0.0355476
9	0.0934388	0.224748	0.131294	0.177301	0.0741857	0.0732345		0.0578104	0.0335118	0.02916	0.0590826	0.0223126	0.0108511		0.0837022	0.0480045	0.0513437	0.0691198	0.0354245	0.0397904		0.0785779	0.0723621	0.0553656	0.156569	0.0643305	0.0327808
Average	0.0856933	0.134796	0.111165	0.195776	0.0885562	0.0747562		0.062905	0.0256278	0.0208708	0.0671536	0.0200233	0.00993386		0.0804535	0.0776394	0.0554402	0.0714288	0.054105	0.0372995		0.0556518	0.0792657	0.0487722	0.114991	0.0520142	0.0316291
	HD1_At							HD1_At							HD1_At							HD1_At
Sample No.	-1 dpa	0 dpa	1 dpa	3 dpa	5 dpa	7 dpa		-1 dpa	0 dpa	1 dpa	3 dpa	5 dpa	7 dpa		-1 dpa	0 dpa	1 dpa	3 dpa	5 dpa	7 dpa		-1 dpa	0 dpa	1 dpa	3 dpa	5 dpa	7 dpa
1	0.17168	0.413453	3.72109	3.11946	0.671466	0.63609		0.029373	0.135638	0.225513	0.517005	0.118318	0.0444391		0.117265	0.183672	0.23272	0.373033	0.356864	0.319954		0.124189	0.213988	1.50326	1.22278	0.177868	0.120473
2	0.182964	0.401867	3.36961	3.11741	0.664831	0.617354		0.0488476	0.119343	0.30826	0.671802	0.118442	0.0454471		0.124642	0.169543	0.222871	0.336174	0.369882	0.26655		0.149151	0.229236	1.08347	1.32139	0.156905	0.110893
3	0.228485	0.327709	3.80689	3.00977	0.630638	0.555502		0.0687937	0.125763	0.293242	0.652975	0.103752	0.0491579		0.126908	0.171655	0.222519	0.318713	0.33025	0.259094		0.197407	0.299104	1.34726	1.39096	0.154916	0.114569
4	0.204507	0.487957	3.42578	2.10633	0.522777	0.553672		0.0742702	0.179039	0.326788	0.278712	0.0774757	0.0346554		0.109472	0.387359	0.287729	0.438655	0.369319	0.315859		0.131943	0.39772	1.42031	1.07855	0.181808	0.135563
5	0.186825	0.490294	3.49406	2.5737	0.466581	0.590933		0.112122	0.0739324	0.397731	0.327498	0.0810282	0.0351827		0.108191	0.311358	0.253018	0.367966	0.386377	0.305611		0.137324	0.365325	1.0828	0.983688	0.175393	0.121074
6	0.246513	0.524744	3.71713	2.72607	0.44155	0.909347		0.133558	0.168718	0.442591	0.355475	0.0733494	0.0360055		0.112944	0.316502	0.276677	0.372568	0.320016	0.306595		0.196743	0.423437	1.0106	1.32942	0.154174	0.139269
7	0.175809	0.35454	3.24518	2.15657	0.598367	0.591166		0.047669	0.136679	0.262346	0.534621	0.102249	0.0709001		0.153792	0.135178	0.262743	0.350827	0.213575	0.26293		0.0864508	0.340546	0.944065	1.54977	0.149802	0.125587
8	0.179423	0.350334	3.24502	1.92917	0.468185	0.534587		0.0425541	0.128838	0.322128	0.496109	0.097084	0.0687125		0.149932	0.117889	0.266396	0.34879	0.19054	0.311981		0.0853944	0.397428	0.961798	1.4805	0.136053	0.123159
9	0.195374	0.39842	3.45358	2.31381	0.479677	0.478771		0.0599347	0.1166	0.354164	0.502152	0.0955528	0.059164		0.143171	0.147937	0.248939	0.356594	0.145833	0.289469		0.133258	0.352454	0.966196	1.38517	0.143434	0.113783
Average	0.196842	0.416591	3.49759	2.56137	0.549341	0.607491		0.0685691	0.131617	0.325863	0.481817	0.0963613	0.049296		0.127369	0.215677	0.252624	0.362591	0.298073	0.293116		0.137984	0.335471	1.14664	1.30469	0.158928	0.122708
	HD1_Dt							HD1_Dt							HD1_Dt							HD1_Dt
Sample No.	-1 dpa	0 dpa	1 dpa	3 dpa	5 dpa	7 dpa		-1 dpa	0 dpa	1 dpa	3 dpa	5 dpa	7 dpa		-1 dpa	0 dpa	1 dpa	3 dpa	5 dpa	7 dpa		-1 dpa	0 dpa	1 dpa	3 dpa	5 dpa	7 dpa
1	0.0895636	0.315625	4.93868	3.19168	0.725544	0.229959		0.0715949	0.369947	2.41966	2.17117	0.570899	0.157545		0.215612	0.322642	0.47317	0.782675	0.632309	0.344175		0.263924	0.40476	4.73227	2.6287	0.635065	0.270111
2	0.151984	0.323562	4.27821	3.00801	0.691717	0.328926		0.107125	0.351488	2.2232	2.09598	0.552018	0.17064		0.241205	0.323785	0.435083	0.673661	0.701873	0.325584		0.406561	0.394099	3.73592	2.56974	0.60423	0.279248
3	0.224174	0.314245	4.79651	2.74833	0.68475	0.349182		0.138091	0.335693	2.3413	2.17215	0.526848	0.167923		0.22618	0.299381	0.382479	0.653215	0.67568	0.292187		0.510406	0.532832	3.6022	2.54064	0.661172	0.287188
4	0.11555	0.409381	4.30486	1.3702	0.749834	0.202951		0.142019	0.405922	3.04543	1.32532	0.658011	0.146755		0.207317	0.569334	0.519909	0.801366	0.712563	0.329924		0.249914	0.93864	4.95943	2.1479	0.703526	0.252629
5	0.157796	0.448661	3.73914	1.52586	0.757629	0.30139		0.180223	0.462168	2.69091	1.25676	0.65404	0.149366		0.209007	0.457041	0.465984	0.708861	0.700922	0.370137		0.331145	1.03548	4.08795	1.92382	0.719514	0.251229
6	0.17798	0.393262	4.04837	1.79794	0.700636	0.569082		0.21374	0.319966	2.70248	1.29031	0.641536	0.141733		0.21288	0.470485	0.49382	0.689147	0.645338	0.362213		0.572564	1.07256	3.81923	2.10479	0.672786	0.24624
7	0.146272	0.316968	3.91781	1.58925	0.781609	0.180133		0.159564	0.323944	2.84968	2.39518	0.73096	0.194421		0.293128	0.19664	0.505526	0.590768	0.251947	0.341812		0.235713	0.571797	3.72135	3.24655	0.672796	0.259613
8	0.175147	0.335454	3.67182	1.45524	0.676092	0.227376		0.166879	0.339368	2.44006	2.26052	0.715737	0.249845		0.265188	0.163636	0.516354	0.642998	0.298895	0.333205		0.314265	0.72858	3.87752	2.91708	0.613862	0.244644
9	0.184748	0.332386	3.9184	1.57783	0.69437	0.254121		0.151223	0.308888	2.75136	2.35858	0.735585	0.252721		0.267137	0.201149	0.470798	0.647198	0.233633	0.328518		0.467893	0.724108	4.24287	2.53704	0.621317	0.207359
Average	0.158135	0.354394	4.17931	2.02937	0.71802	0.29368		0.147829	0.357487	2.60712	1.92511	0.642848	0.181217		0.237517	0.333788	0.47368	0.687765	0.53924	0.336417		0.372487	0.711429	4.08653	2.51292	0.65603	0.255362
