# Supplementary material for: Dissecting the major genetic components underlying cotton lint development
Source: Genetics. 2023 Dec 26;226(2):iyad219. doi: 10.1093/genetics/iyad219 (PMC10847716; doi:10.1093/genetics/iyad219)
Supplement: iyad219_Supplementary_Data [file iyad219_supplementary_data.zip › Supplemental_Tables_GENETICS-2023-306698.xlsx]

## Sheet: Table S1
Table S1 Primers used in the study
Primer ID	Sequence (5’ – 3’)	Usage
AM115_A1	GAAGAAGACCAAAAACTCTT	KASP for distiguishing MYB25-like_At of T586 and Pima S-7
AM115_A2	GAAGAAGACCAAAAACTCTC
AM115_C	GATGTGGAAATAATACCAGC
AM70_A1	CAGAAGAAGACCAAAAACTCC	KASP for distiguishing MYB25-like_Dt of T586 and Pima S-7
AM70_A2	CAGAAGAAGACCAAAAACTCT
AM70_C	CTAAGAAGAGATGTGGAAATAATGACC
AM294_A1	GGGGAAGGTCAGGGATGATG	KASP for distinguishing HD1_At of T586 and Pima S-7
AM294_A2	GGGGAAGGTCAGGGATGATA
AM294_C	CTTCATTTTAGGGCGTTGGTC
AM322_A1	AGTTGAAAGGATCAAGGCTA	KASP for distinguishing HD1_At of T586 and SL1-7-1
AM322_A2	AGTTGAAAGGATCAAGGCTG
AM322_C	CAGCACATTGTGAAATGGGA
AM348_A1	GTATGTTGAAGTTGGCAGAG	KASP for distinguishing HD1_Dt of T586 and Pima S-7
AM348_A2	GTATGTTGAAGTTGGCAGAA
AM348_C	TCATAACCCGCACATCATCG
AM315_A1	TTAGCTTCTTCAACCCCGTG	KASP for narrow down the genomic region on A06 in the ST F2 population
AM315_A2	TTAGCTTCTTCAACCCCGTA
AM315_C	GATGTCTTATGCTGAAGAACCG
AM316_A1	TATTGCTAACGCATTGCCTG	KASP for narrow down the genomic region on A06 in the ST F2 population
AM316_A2	TATTGCTAACGCATTGCCTC
AM316_C	CCTGTGCAAATACTTGATCG
AM317_A1	ATTGTCATGGGTCTTTCATG	KASP for narrow down the genomic region on A06 in the ST F2 population
AM317_A2	ATTGTCATGGGTCTTTCATC
AM317_C	TTCGTTCTCCTAACATGATCC
AM319_A1	ACACATATCAGCCTCGGTTA	KASP for narrow down the genomic region on A06 in the ST F2 population
AM319_A2	ACACATATCAGCCTCGGTTG
AM319_C	ACAGGGACACATGACTGTATC
AM320_A1	TTATAAACCAACCCATCTCC	KASP for narrow down the genomic region on A06 in the ST F2 population
AM320_A2	TTATAAACCAACCCATCTCT
AM320_C	CAGGTTGTTCCATAGAGACC
AM327_A1	CGGGACACAATCAGGATTTG	KASP for narrow down the genomic region on A06 in the ST F2 population
AM327_A2	CGGGACACAATCAGGATTTT
AM327_C	CACAAAGGTTCCCCAGATTG
AM324_A1	TACCCATTCGCACCCTCATT	KASP for narrow down the genomic region on A06 in the ST F2 population
AM324_A2	TACCCATTCGCACCCTCATC
AM324_C	CCACTAGAAGGTTACCAAAGG
AM280_A1	CAGCACCATGTAGCCACGTC	KASP for narrow down the genomic region on A06 in the TPT BC1F2 population
AM280_A2	CAGCACCATGTAGCCACGTT
AM280_C	GGAATCTCAGACCCTAAGTGCC
AM283_A1	GACAATACTCGAACCCCAAC	KASP for narrow down the genomic region on A06 in the TPT BC1F2 population
AM283_A2	GACAATACTCGAACCCCAAT
AM283_C	AGTGATAGTGCGTGGAGCAG
AM285_A1	AAAGGAAGTGGGAAGTGGTC	KASP for narrow down the genomic region on A06 in the TPT BC1F2 population
AM285_A2	AAAGGAAGTGGGAAGTGGTT
AM285_C	GGTTAGCAACGAGAAAGGCG
AM286_A1	CCGAATACACCCAGCTATCC	KASP for narrow down the genomic region on A06 in the TPT BC1F2 population
AM286_A2	CCGAATACACCCAGCTATCT
AM286_C	CACAACTGACTACAAATTGGGTG
AM288_A1	TGAATCAGATCGACGGGGGT	KASP for narrow down the genomic region on A06 in the TPT BC1F2 population
AM288_A2	TGAATCAGATCGACGGGGGC
AM288_C	CAACAATGTGGTAACTGCGGG
AM289_A1	TGAGGGTGCGAATGGGTACG	KASP for narrow down the genomic region on A06 in the TPT BC1F2 population
AM289_A2	TGAGGGTGCGAATGGGTACA
AM289_C	GGGTCACAACTGATCCTACGG
AM290_A1	AAGACATGAAGCTCGGACTC	KASP for narrow down the genomic region on A06 in the TPT BC1F2 population
AM290_A2	AAGACATGAAGCTCGGACTG
AM290_C	TTAGGTCGGTGTCGAGTATCC
AM344_A1	CATCTCAGATTTCCTCCTGT	KASP for narrow down the genomic region on D06 in the TPP SBC1F2 population
AM344_A2	CATCTCAGATTTCCTCCTGG
AM344_C	AGTAATCCTGAGCCTAATAG
AM347_A1	ATATTCTGGGTTCTGCCGAC	KASP for narrow down the genomic region on D06 in the TPP SBC1F2 population
AM347_A2	ATATTCTGGGTTCTGCCGAG
AM347_C	ACGATTCCATTGTCATGCAC
AM437_A1	TACCCCTCAATCCAGCCTAT	KASP for narrow down the genomic region on D06 in the TPP SBC1F2 population
AM437_A2	TACCCCTCAATCCAGCCTAC
AM437_C	GGACAGAATTGCTTTTGGTAC
AM439_A1	TGAACCCATGCCAAACAAGA	KASP for narrow down the genomic region on D06 in the TPP SBC1F2 population
AM439_A2	TGAACCCATGCCAAACAAGT
AM439_C	GTCTTAACTTGAAAGGAACGG
AM443_A1	GATGGTGGGATTGGTAGCTC	KASP for narrow down the genomic region on D06 in the TPP SBC1F2 population
AM443_A2	GATGGTGGGATTGGTAGCTT
AM443_C	TTGACAGGCACATTCATCGC
AM349_A1	AAGCCGTCTGAGTTACACAG	KASP for narrow down the genomic region on D06 in the TPP SBC1F2 population
AM349_A2	AAGCCGTCTGAGTTACACAA
AM349_C	CACACGGCATGGACAACATC
AM351_A1	CCTCCCCAATCTCCTCTACC	KASP for narrow down the genomic region on D06 in the TPP SBC1F2 population
AM351_A2	CCTCCCCAATCTCCTCTACT
AM351_C	TGAGTGTTGGTGTGGTGTGG
MYB25L_F	GATCGACCCTGCAACTCACA	qPCR for both MYB25-like_At and _Dt
MYB25L_R2	GGTTAGCGGCATCCTTGGGAG	qPCR for both MYB25-like_At and _Dt
MYB25L_DtF	CACAGTTGAAGAAAAGATTGACCCA	qPCR for MYB25-like_Dt
HD1_F2	TAGTTCAAGAAATGGCTCAC	qPCR for both HD1_At and _Dt
HD1_R2At	CCCCTACAAATCCTGATTGTG	qPCR for HD1_At
HD1_R2Dt	CCCCTACAAATCCTGATTGAT	qPCR for HD1_Dt

## Sheet: Table S2
Table S2 Genotypes of the parental lines of the four TP F2:3 populations used in assessing the effect of MYB25-like and HD1 on lint percentage
Parental line	MYB25-like_At	MYB25-like_Dt	HD1_At*	HD1_Dt*	No. of plants
TP F2-22	MYB25-like_AtT586/T586	MYB25-like_DtPS7/PS7	HD1_AtT586/PS7	HD1_DtPS7/PS7	30
TP F2-55	MYB25-like_AtPS7/PS7	MYB25-like_DtPS7/PS7	HD1_AtT586/PS7	HD1_DtT586/T586	72
TP F2-65	MYB25-like_AtT586/T586	MYB25-like_DtT586/T586	HD1_AtT586/PS7	HD1_DtT586/PS7	80
TP F2-88	MYB25-like_AtPS7/PS7	MYB25-like_DtT586/T586	HD1_AtT586/PS7	HD1_DtT586/PS7	33
* The segregating loci are shown in bold font. TP: T586 x Pima S-7.

## Sheet: Table S3
Table S3 The effect of differential combination of the four loci on lint percentage
Serial no.	MYB25-like_At	MYB25-like_Dt	HD1_At	HD1_Dt	Lint %	No. of plants
1	T586/T586	Pima S-7/Pima S-7	Pima S-7/Pima S-7	T586/T586	0	1
2	T586/T586	Pima S-7/Pima S-7	Pima S-7/Pima S-7	Hetero	5.28	2
3	T586/T586	Pima S-7/Pima S-7	Pima S-7/Pima S-7	Pima S-7/Pima S-7	n/a	0
4	T586/T586	Pima S-7/Pima S-7	Hetero	T586/T586	11.45	3
5	T586/T586	Pima S-7/Pima S-7	Hetero	Hetero	9.73	9
6	T586/T586	Pima S-7/Pima S-7	Hetero	Pima S-7/Pima S-7	6.41	4
7	T586/T586	Pima S-7/Pima S-7	T586/T586	T586/T586	n/a	0
8	T586/T586	Pima S-7/Pima S-7	T586/T586	Hetero	11.79	2
9	T586/T586	Pima S-7/Pima S-7	T586/T586	Pima S-7/Pima S-7	28.01	1
10	T586/T586	Hetero	Pima S-7/Pima S-7	T586/T586	0	2
11	T586/T586	Hetero	Pima S-7/Pima S-7	Hetero	6.74	3
12	T586/T586	Hetero	Pima S-7/Pima S-7	Pima S-7/Pima S-7	6.71	1
13	T586/T586	Hetero	Hetero	T586/T586	13.15	4
14	T586/T586	Hetero	Hetero	Hetero	14.84	12
15	T586/T586	Hetero	Hetero	Pima S-7/Pima S-7	7.28	2
16	T586/T586	Hetero	T586/T586	T586/T586	11.26	2
17	T586/T586	Hetero	T586/T586	Hetero	14.27	5
18	T586/T586	Hetero	T586/T586	Pima S-7/Pima S-7	18.19	3
19	T586/T586	T586/T586	Pima S-7/Pima S-7	T586/T586	2.16	4
20	T586/T586	T586/T586	Pima S-7/Pima S-7	Hetero	6.36	2
21	T586/T586	T586/T586	Pima S-7/Pima S-7	Pima S-7/Pima S-7	9.52	1
22	T586/T586	T586/T586	Hetero	T586/T586	17.54	3
23	T586/T586	T586/T586	Hetero	Hetero	18.95	2
24	T586/T586	T586/T586	Hetero	Pima S-7/Pima S-7	17.38	1
25	T586/T586	T586/T586	T586/T586	T586/T586	19.6	1
26	T586/T586	T586/T586	T586/T586	Hetero	19.28	5
27	T586/T586	T586/T586	T586/T586	Pima S-7/Pima S-7	22.35	2
28	Hetero	Pima S-7/Pima S-7	Pima S-7/Pima S-7	T586/T586	19.12	2
29	Hetero	Pima S-7/Pima S-7	Pima S-7/Pima S-7	Hetero	22.22	4
30	Hetero	Pima S-7/Pima S-7	Pima S-7/Pima S-7	Pima S-7/Pima S-7	17.79	2
31	Hetero	Pima S-7/Pima S-7	Hetero	T586/T586	24.05	3
32	Hetero	Pima S-7/Pima S-7	Hetero	Hetero	24.78	4
33	Hetero	Pima S-7/Pima S-7	Hetero	Pima S-7/Pima S-7	18.94	5
34	Hetero	Pima S-7/Pima S-7	T586/T586	T586/T586	n/a	0
35	Hetero	Pima S-7/Pima S-7	T586/T586	Hetero	19.43	6
36	Hetero	Pima S-7/Pima S-7	T586/T586	Pima S-7/Pima S-7	30	2
37	Hetero	Hetero	Pima S-7/Pima S-7	T586/T586	16.03	5
38	Hetero	Hetero	Pima S-7/Pima S-7	Hetero	18.77	19
39	Hetero	Hetero	Pima S-7/Pima S-7	Pima S-7/Pima S-7	23.56	5
40	Hetero	Hetero	Hetero	T586/T586	21.23	7
41	Hetero	Hetero	Hetero	Hetero	24.07	16
42	Hetero	Hetero	Hetero	Pima S-7/Pima S-7	26.37	7
43	Hetero	Hetero	T586/T586	T586/T586	25.97	2
44	Hetero	Hetero	T586/T586	Hetero	23.8	11
45	Hetero	Hetero	T586/T586	Pima S-7/Pima S-7	26.09	5
46	Hetero	T586/T586	Pima S-7/Pima S-7	T586/T586	18.5	4
47	Hetero	T586/T586	Pima S-7/Pima S-7	Hetero	19.02	9
48	Hetero	T586/T586	Pima S-7/Pima S-7	Pima S-7/Pima S-7	19.29	1
49	Hetero	T586/T586	Hetero	T586/T586	24.23	6
50	Hetero	T586/T586	Hetero	Hetero	22.55	8
51	Hetero	T586/T586	Hetero	Pima S-7/Pima S-7	20.38	4
52	Hetero	T586/T586	T586/T586	T586/T586	27.16	3
53	Hetero	T586/T586	T586/T586	Hetero	32.66	3
54	Hetero	T586/T586	T586/T586	Pima S-7/Pima S-7	n/a	0
55	Pima S-7/Pima S-7	Pima S-7/Pima S-7	Pima S-7/Pima S-7	T586/T586	18.74	1
56	Pima S-7/Pima S-7	Pima S-7/Pima S-7	Pima S-7/Pima S-7	Hetero	22.36	5
57	Pima S-7/Pima S-7	Pima S-7/Pima S-7	Pima S-7/Pima S-7	Pima S-7/Pima S-7	22.84	1
58	Pima S-7/Pima S-7	Pima S-7/Pima S-7	Hetero	T586/T586	27.72	6
59	Pima S-7/Pima S-7	Pima S-7/Pima S-7	Hetero	Hetero	22.14	4
60	Pima S-7/Pima S-7	Pima S-7/Pima S-7	Hetero	Pima S-7/Pima S-7	18.96	1
61	Pima S-7/Pima S-7	Pima S-7/Pima S-7	T586/T586	T586/T586	24.21	3
62	Pima S-7/Pima S-7	Pima S-7/Pima S-7	T586/T586	Hetero	29.26	5
63	Pima S-7/Pima S-7	Pima S-7/Pima S-7	T586/T586	Pima S-7/Pima S-7	16.07	3
64	Pima S-7/Pima S-7	Hetero	Pima S-7/Pima S-7	T586/T586	20.88	2
65	Pima S-7/Pima S-7	Hetero	Pima S-7/Pima S-7	Hetero	18.7	3
66	Pima S-7/Pima S-7	Hetero	Pima S-7/Pima S-7	Pima S-7/Pima S-7	23.43	1
67	Pima S-7/Pima S-7	Hetero	Hetero	T586/T586	27.2	7
68	Pima S-7/Pima S-7	Hetero	Hetero	Hetero	29.4	5
69	Pima S-7/Pima S-7	Hetero	Hetero	Pima S-7/Pima S-7	24.15	2
70	Pima S-7/Pima S-7	Hetero	T586/T586	T586/T586	26.96	1
71	Pima S-7/Pima S-7	Hetero	T586/T586	Hetero	26.76	3
72	Pima S-7/Pima S-7	Hetero	T586/T586	Pima S-7/Pima S-7	27.74	1
73	Pima S-7/Pima S-7	T586/T586	Pima S-7/Pima S-7	T586/T586	18.14	1
74	Pima S-7/Pima S-7	T586/T586	Pima S-7/Pima S-7	Hetero	23.7	3
75	Pima S-7/Pima S-7	T586/T586	Pima S-7/Pima S-7	Pima S-7/Pima S-7	n/a	0
76	Pima S-7/Pima S-7	T586/T586	Hetero	T586/T586	24.85	3
77	Pima S-7/Pima S-7	T586/T586	Hetero	Hetero	26.77	10
78	Pima S-7/Pima S-7	T586/T586	Hetero	Pima S-7/Pima S-7	28.96	3
79	Pima S-7/Pima S-7	T586/T586	T586/T586	T586/T586	27.43	4
80	Pima S-7/Pima S-7	T586/T586	T586/T586	Hetero	29.72	4
81	Pima S-7/Pima S-7	T586/T586	T586/T586	Pima S-7/Pima S-7	19.1	1
Total no. of plants						303
* The results were based on an F2 population derived from T586 x Pima S-7

## Sheet: Table S4
Table S4 The 723 G. hirsutum cotton accessions used in this study
No.	Genotype_ID	Acc. Name*	Source	Lint% (2017-2018: BLUP)	Seed phenotype	Allele at MYB25-lie_At (SNP A12-91193018)	Allele at MYB25-lie_At (±2kb)	Allele at MYB25-lie_Dt (±2kb)	Allele at HD1_At (±2kb)	Allele at HD1_Dt (±2kb)
1	GH2237	XZ142WX	Jiangsu, China	0	fuzzless	lp	lp	lp	lp	H
2	GH2219	Luwuxu	Henan, China	0.8	fuzzless	lp	lp	lp	lp	lp
3	GH2225	Hongjijiaoyelvxuhongxin	Jiangsu, China	1	fuzzless	lp	lp	LP	LP	LP
4	GH2204	Texas9107	USA	3.4	fuzzless	lp	lp	lp	lp	LP
5	GH2231	RILTmNn0132LP	Henan, China	4.7	fuzzless	lp	lp	lp	H	lp
6	GH2205	Texas9108	USA	5	fuzzless	lp	lp	lp	lp	H
7	GH2228	Zhousuohongjijiaoyezongxuguangzi	Jiangsu, China	5.7	fuzzless	H	lp	H	H	H
8	GH2195	T586	USA	6	fuzzless	lp	lp	lp	lp	LP
9	GH2196	H10	USA	6.6	fuzzless	lp	lp	lp	LP	lp
10	GH2227	Hongjijiaobobianyelvxu,guangzi(W.R.L.L)	Jiangsu, China	6.6	fuzzless	lp	lp	LP	lp	H
11	GH2230	Zihongzongxu(kuanye)	Jiangsu, China	7.4	fuzzless	lp	lp	LP	lp	lp
12	GH2232	RILTmNn0142LP	Henan, China	8	fuzzless	lp	lp	lp	LP	lp
13	GH2178	ZhedaE210	Zhejiang, China	9.8	fuzzless	lp	lp	LP	LP	lp
14	GH2218	Zihongjijiaoyezongxu	Jiangsu, China	10.1	fuzzless	lp	lp	LP	lp	lp
15	GH2206	Texas9110	USA	10.9	fuzzless	lp	lp	H	H	LP
16	GH2207	Texas9117	USA	11.5	fuzzless	lp	lp	lp	lp	H
17	GH2185	SA50	USA	12.4	fuzzless	lp	lp	LP	LP	lp
18	GH2226	Huanghongjijiaoyeguangzi	Jiangsu, China	12.5	fuzzless	lp	lp	LP	LP	lp
19	GH2209	Zhousuohongjijiaoyezongxuguangzi	Jiangsu, China	13.4	fuzzless	LP	LP	lp	LP	LP
20	GH2229	Qianlvbobianjijiaoyeguangzi	Jiangsu, China	13.4	fuzzless	lp	lp	LP	LP	lp
21	GH2202	Dezhou9102	USA	14.3	fuzzless	lp	lp	lp	lp	lp
22	GH2208	XixuH10	Henan, China	15.2	fuzzless	lp	lp	lp	LP	lp
23	GH2159	Bamanataodamian	Guangxi, China	18.5	fuzzless	lp	lp	LP	lp	H
24	GH2165	Wangmoguangzimian	Guizhou, China	19.2	fuzzless	lp	lp	LP	H	H
25	GH2164	Wangmotiezi	Guizhou, China	19.3	fuzzless	H	lp	LP	lp	H
26	GH2161	Kashiheizi	Xinjiang, China	19.5	fuzzless	H	lp	LP	lp	LP
27	GH2223	GZNn2-1guangzi	USA	20	fuzzless	lp	lp	LP	LP	H
28	GH2171	Ⅶ3527	Jiangsu, China	20.3	fuzzless	lp	lp	lp	LP	LP
29	GH2224	Hongxinbanguangzi	Jiangsu, China	20.3	fuzzless	lp	lp	LP	lp	H
30	GH2197	N1	USA	20.4	fuzzless	lp	lp	LP	LP	lp
31	GH2147	Mayizhaidahua	Guizhou, China	20.5	fuzzless	H	lp	LP	lp	H
32	GH2215	N1Hi%A	USA	20.8	fuzzless	lp	lp	LP	LP	lp
33	GH2203	Hongxinguangzi	Jiangsu, China	20.9	fuzzless	lp	lp	LP	lp	LP
34	GH2174	Yeguangzi	Hainan, China	21.5	fuzzless	H	H	H	LP	lp
35	GH2211	Bazhouhuangrongguangzi	Xinjiang, China	21.6	fuzzless	lp	lp	lp	lp	lp
36	GH2198	n1	USA	22.2	fuzzless	lp	lp	LP	lp	H
37	GH2188	SA65	USA	22.3	fuzzless	lp	lp	LP	LP	LP
38	GH2214	N1Hi%B	USA	22.3	fuzzless	lp	lp	LP	LP	lp
39	GH2146	Nashangqudahua	Guizhou, China	22.4	fuzzless	lp	lp	LP	LP	H
40	GH2169	Shachetumian	Xinjiang, China	22.5	fuzzless	lp	lp	LP	lp	H
41	GH2170	Huangrongmianhua	Xinjiang, China	22.9	fuzzless	lp	lp	lp	lp	lp
42	GH2162	Kuguangzi	Xinjiang, China	23.1	fuzzless	H	lp	LP	LP	lp
43	GH2201	Lejidahua	Guizhou, China	23.3	fuzzless	H	lp	LP	lp	H
44	GH2183	M-DH-126	USA	23.9	fuzzless	LP	lp	lp	LP	H
45	GH2213	Anjiangmian	Hunan, China	24	fuzzless	H	H	LP	H	H
46	GH2222	gznn1-1guangzi	Henan, China	24.7	fuzzless	H	lp	LP	LP	LP
47	GH2149	Sanjiangbajiangdahua	Guangxi, China	25	fuzzless	H	lp	lp	lp	H
48	GH2155	Luodiantiezimian	Guizhou, China	25	fuzzless	lp	lp	LP	LP	H
49	GH2199	Pingtangtiezi	Guizhou, China	25	fuzzless	LP	lp	H	lp	H
50	GH2180	Bulongdimian	Burundi	25.1	fuzzless	lp	lp	H	H	LP
51	GH2175	Pingguohuilaoguangzi	Guangxi, China	25.2	fuzzless	lp	lp	H	H	H
52	GH2148	Sanjiangguandongdahua	Guangxi, China	26.1	fuzzless	H	lp	LP	lp	LP
53	GH2150	Sanjiangdahua	Guangxi, China	26.1	fuzzless	lp	lp	lp	lp	H
54	GH2186	GP54	USA	26.2	fuzzless	lp	lp	lp	LP	LP
55	GH2168	Luodiantiezi	Guizhou, China	26.4	fuzzless	H	lp	LP	lp	H
56	GH2216	n2 Hil%A	USA	26.5	fuzzless	lp	lp	LP	LP	H
57	GH2182	Satu65	Uganda	26.8	fuzzless	lp	lp	LP	lp	LP
58	GH2152	Pingguobusidahua	Guangxi, China	26.9	fuzzless	lp	lp	lp	lp	H
59	GH2200	Pingtangchangpuquguangzi	Guizhou, China	26.9	fuzzless	lp	lp	LP	lp	H
60	GH2221	n2	USA	27.1	fuzzless	lp	lp	LP	LP	H
61	GH2163	Wumingshuangqiaoguang zi	Xinjiang, China	27.6	fuzzless	lp	lp	H	LP	LP
62	GH2167	Debaodawangduanmaozi	Guizhou, China	27.6	fuzzless	lp	lp	lp	lp	LP
63	GH2177	Longlingebuguangzi	Guangxi, China	27.6	fuzzless	H	lp	lp	lp	LP
64	GH2153	Jiaolidahua	Guizhou, China	27.7	fuzzless	LP	lp	LP	LP	H
65	GH2156	Nandanbadidahua	Guangxi, China	28.1	fuzzless	H	lp	lp	LP	H
66	GH1158	SA27 (Fuzzless)	USA	28.9	fuzzless	lp	lp	lp	LP	LP
67	GH2234	SA27	United States	28.9	fuzzless	-	lp	lp	lp	H
68	GH2157	Nandanhuailidahua	Guangxi, China	29	fuzzless	lp	lp	lp	lp	H
69	GH1038	SA65	USA	30.1	fuzzless	lp	lp	LP	LP	LP
70	GH2189	83MHR-3	USA	31.1	fuzzless	H	lp	lp	lp	LP
71	GH0484	QF-10/1	Turkey	31.9	fuzzless	lp	lp	LP	LP	H
72	GH2144	Shanxiguangzimian1	Shannxi, China	34.6	fuzzless	LP	LP	lp	LP	lp
73	GH2194	481guangzi	Xinjiang, China	34.9	fuzzless	LP	LP	LP	lp	H
74	GH2190	QF-10/1	Turkey	37.1	fuzzless	H	lp	LP	LP	lp
75	GH2166	Xinyan96-48	Henan, China	37.3	fuzzless	lp	lp	LP	LP	lp
76	GH2217	n2 Hil%B	USA	37.7	fuzzless	lp	lp	LP	LP	lp
77	GH2212	Yumian17guangzixuanxi	Henan, China	38.2	fuzzless	H	lp	LP	LP	lp
78	GH2233	Qiuxian0945	Hebei, China	40.2	fuzzless	lp	lp	LP	LP	H
79	GH2172	sGuokang36	Henan, China	41.6	fuzzless	lp	lp	LP	LP	H
80	GH2181	MS-39		NA	fuzzless	LP	H	-	H	H
81	GH2210	Huanghongbobianjijiaoye	Jiangsu, China	NA	fuzzless	lp	-	LP	LP	lp
82	GH1098	Zong 1-61 (1)	Henan, China	20.9	fuzzy	LP	LP	LP	LP	lp
83	GH1119	3p-16	Former Soviet Union	21.3	fuzzy	LP	LP	LP	lp	lp
84	GH0381	Coker 310	USA	22.3	fuzzy	LP	LP	lp	lp	LP
85	GH1164	Trice 2123	USA	22.3	fuzzy	LP	lp	lp	LP	lp
86	GH1102	384	Anhui, China	22.4	fuzzy	H	lp	lp	lp	lp
87	GH0526	82162 PC-14	Pakistan	22.6	fuzzy	LP	LP	LP	lp	lp
88	GH0368	Szekkutasi 06	Hungary	22.7	fuzzy	LP	H	H	LP	H
89	GH1187	Sicala 34	Australia	22.9	fuzzy	LP	LP	LP	LP	LP
90	GH0427	DES 936	USA	23.5	fuzzy	LP	LP	lp	LP	LP
91	GH1103	75078-1	Uncertain	23.6	fuzzy	LP	LP	LP	LP	lp
92	GH0200	Langhuang F10W99	Henan, China	23.8	fuzzy	LP	H	LP	LP	H
93	GH1083	Bou76	France	23.8	fuzzy	H	lp	LP	LP	H
94	GH2193	Aihongzhushenhongbaixu	Henan, China	24.3	fuzzy	LP	LP	LP	lp	H
95	GH0393	Paymaster 785	USA	24.5	fuzzy	LP	lp	LP	lp	H
96	GH0185	Taiyuan 02-35	Shanxi, China	24.6	fuzzy	LP	LP	LP	lp	lp
97	GH1174	Mocovi INTA	Argentina	24.6	fuzzy	LP	lp	lp	lp	lp
98	ZGH0627	Brazil 006	Uncertain	24.9	fuzzy	LP	LP	lp	LP	lp
99	GH0521	CF-43/2 (2)	Turkey	25.1	fuzzy	lp	lp	LP	lp	LP
100	GH0268	AC 241	USA	25.2	fuzzy	LP	lp	LP	LP	lp
101	ZGH0688	CF-43/2 (1)	Turkey	25.5	fuzzy	lp	lp	lp	lp	lp
102	GH0243	Suyuan 04-97	Jiangsu, China	25.6	fuzzy	LP	lp	LP	LP	lp
103	GH1091	PD4381	USA	25.7	fuzzy	LP	LP	lp	LP	lp
104	GH2191	41B006	Former Soviet Union	25.8	Fuzzy	H	lp	LP	lp	LP
105	GH0418	PD0804 (W)	USA	25.8	fuzzy	LP	LP	lp	LP	lp
106	GH0423	FB20 (FB20)	USA	25.8	fuzzy	LP	lp	LP	LP	lp
107	GH0414	Auburn 612RNR	USA	25.9	fuzzy	LP	LP	lp	LP	LP
108	GH1173	Chaco 586	Argentina	25.9	fuzzy	LP	lp	LP	lp	lp
109	GH1136	124-F	Pakistan	26	fuzzy	LP	LP	lp	LP	lp
110	GH1176	EL395	India	26	fuzzy	LP	LP	lp	lp	LP
111	GH0362	N 834	Iran	26.1	fuzzy	LP	LP	lp	LP	lp
112	GH0592	C10 CV 61-72	Albania	26.1	fuzzy	LP	lp	LP	LP	LP
113	GH0175	Taiyuan 02-13	Shanxi, China	26.2	fuzzy	LP	LP	LP	lp	LP
114	GH0303	Gossica 23	Columbia	26.2	fuzzy	LP	LP	lp	LP	LP
115	GH0519	Brazil 004	Brazil	26.2	fuzzy	-	lp	LP	LP	LP
116	GH1068	Suyuan 04-46	Jiangsu, China	26.2	fuzzy	LP	lp	LP	LP	lp
117	GH0589	8517	Former Soviet Union	26.3	fuzzy	lp	lp	LP	lp	LP
118	GH0247	Suyuan 04-109	Jiangsu, China	26.4	fuzzy	LP	lp	LP	LP	LP
119	GH0274	SC-1 (GP72)	USA	26.4	fuzzy	LP	lp	lp	LP	lp
120	GH1079	Suyuan 04-135	Jiangsu, China	26.5	fuzzy	LP	lp	LP	LP	LP
121	GH1129	DP 140-5BC (A)	USA	26.5	fuzzy	LP	LP	LP	LP	lp
122	GH2173	Fenyangwenfengxiangzaohuatiezi	Shanxi, China	26.5	fuzzy	lp	lp	lp	lp	H
123	ZGH0406	Suyuan 04-162	Jiangsu, China	26.5	fuzzy	LP	LP	lp	lp	H
124	GH1184	HRI70	France	26.6	fuzzy	LP	LP	H	lp	H
125	GH2145	Donglannahengdamian	Guangxi, China	26.6	fuzzy	LP	lp	lp	LP	H
126	GH0425	Arcot 1	USA	26.7	fuzzy	LP	H	H	LP	H
127	GH0513	Mnucotn1244B	Mexico	26.7	fuzzy	LP	LP	lp	LP	H
128	GH1155	McNair 235	USA	26.7	fuzzy	LP	lp	LP	LP	LP
129	GH1191	Brazil 017	Brazil	26.7	fuzzy	LP	LP	lp	LP	LP
130	GH0248	Suyuan 04-112	Jiangsu, China	26.8	fuzzy	LP	lp	LP	LP	lp
131	GH0499	Sicot 1	Australia	26.9	fuzzy	LP	lp	lp	LP	H
132	GH1163	Gulla	USA	26.9	fuzzy	LP	lp	lp	LP	LP
133	GH0261	Suyuan 04-145	Jiangsu, China	27	fuzzy	LP	lp	LP	LP	LP
134	GH0429	Deltapine 11	USA	27	fuzzy	LP	H	lp	lp	LP
135	GH0378	Deltapine 13	USA	27.1	fuzzy	LP	LP	lp	LP	LP
136	GH0194	Taiyuan 02-6	Shanxi, China	27.2	fuzzy	LP	LP	LP	lp	lp
137	GH0599	Brazil 007	Brazil	27.2	fuzzy	LP	lp	LP	lp	lp
138	GH1141	S-1225	Former Soviet Union	27.2	fuzzy	H	lp	LP	H	LP
139	GH0334	14F-2	Former Soviet Union	27.3	fuzzy	LP	LP	lp	lp	LP
140	GH0335	Encino Texas 2-2	Mexico	27.4	fuzzy	LP	LP	LP	lp	H
141	GH0338	C 1582	Former Soviet Union	27.5	fuzzy	LP	LP	lp	lp	LP
142	GH0395	Acala 1517-75	USA	27.5	fuzzy	LP	LP	lp	LP	LP
143	GH0506	TH1	Vietnam	27.5	fuzzy	LP	lp	lp	LP	lp
144	GH0514	MS72	Mexico	27.5	fuzzy	LP	lp	LP	lp	LP
145	GH1110	Sakha 3-1	Egypt	27.5	fuzzy	LP	lp	lp	LP	LP
146	GH1151	Trice 2-6	USA	27.5	fuzzy	LP	LP	LP	lp	lp
147	GH0133	Keyuan 42-2	Hebei, China	27.6	fuzzy	LP	lp	LP	lp	LP
148	GH0296	Hongyemian 1	Sichuan, China	27.6	fuzzy	LP	lp	LP	LP	H
149	GH0402	Half and Half (1)	USA	27.6	fuzzy	LP	lp	LP	lp	lp
150	GH0479	E88127	Argentina	27.6	fuzzy	LP	LP	LP	lp	lp
151	GH0254	Suyuan 04-123	Jiangsu, China	27.7	fuzzy	LP	lp	LP	LP	H
152	GH0523	Rode (203-855-4)	Uncertain	27.7	fuzzy	LP	LP	lp	lp	lp
153	GH0451	GUAZUNCHO 2 INTA	Argentina	27.8	fuzzy	H	LP	LP	lp	LP
154	GH1085	CS 189	Australia	27.8	fuzzy	LP	LP	LP	LP	H
155	GH1149	Lockett 77	USA	27.8	fuzzy	LP	lp	LP	LP	lp
156	GH0258	Suyuan 04-137	Jiangsu, China	27.9	fuzzy	LP	lp	LP	LP	LP
157	GH1195	LRA-5163	India	27.9	fuzzy	LP	H	H	LP	H
158	GH0291	E E80-11	Hubei, China	28	fuzzy	LP	lp	lp	LP	LP
159	GH0295	Yahuang 9103	Henan, China	28	fuzzy	LP	LP	lp	lp	lp
160	GH0345	2690-01-01	Uncertain	28	fuzzy	H	H	H	H	H
161	GH0392	Paymaster 266	USA	28	fuzzy	LP	lp	LP	LP	lp
162	GH1073	Suyuan 04-58	Jiangsu, China	28	fuzzy	LP	lp	LP	LP	lp
163	GH1118	3p-2	Former Soviet Union	28	fuzzy	LP	lp	lp	LP	LP
164	GH0252	Suyuan 04-116	Jiangsu, China	28.1	fuzzy	LP	lp	LP	lp	lp
165	GH0383	Coker Foster 6	USA	28.1	fuzzy	LP	LP	LP	LP	lp
166	GH1140	S-1204	Former Soviet Union	28.1	fuzzy	LP	lp	LP	LP	lp
167	GH2158	Qinglongxueguandahua	Guizhou, China	28.1	fuzzy	LP	LP	LP	H	lp
168	GH1154	Lone Star (1)	USA	28.2	fuzzy	LP	H	lp	LP	LP
169	GH0123	Zhongyuan 9114	Henan, China	28.3	fuzzy	LP	lp	LP	lp	lp
170	GH0408	McNair 308	USA	28.3	fuzzy	LP	lp	LP	LP	lp
171	GH0490	CS 50	Australia	28.3	fuzzy	LP	LP	LP	LP	LP
172	GH1160	Trice B15	USA	28.3	fuzzy	LP	lp	lp	LP	lp
173	GH0136	Xinanyuan 90-1-15	Chongqing, China	28.4	fuzzy	LP	LP	LP	lp	lp
174	GH0154	Ji A-7-8 (33xi)	Hebei, China	28.4	fuzzy	LP	LP	LP	lp	LP
175	GH0279	PD9232	USA	28.4	fuzzy	-	lp	LP	LP	lp
176	GH0403	Foster 13-46-102-3B	USA	28.4	fuzzy	LP	lp	LP	lp	lp
177	GH1170	Youka 67(17)86	Tanzania	28.4	fuzzy	LP	H	lp	LP	H
178	GH0130	Zhongyuan HP1	Henan, China	28.5	fuzzy	LP	LP	H	LP	lp
179	GH0168	Qinli 514 (1)	Shannxi, China	28.5	fuzzy	LP	LP	lp	LP	LP
180	GH0348	C6 CV 86 S 5-17	Albania	28.5	fuzzy	LP	lp	LP	H	lp
181	GH0389	Paymaster 18	USA	28.5	fuzzy	LP	LP	lp	LP	lp
182	GH0489	IAPAR45PARANA'2	Brazil	28.5	fuzzy	LP	lp	LP	LP	lp
183	GH1090	PD2164	USA	28.5	fuzzy	LP	LP	lp	LP	H
184	GH0399	Dixie King (1)	USA	28.6	fuzzy	LP	lp	LP	LP	lp
185	GH1070	Suyuan 04-48	Jiangsu, China	28.6	fuzzy	LP	lp	LP	LP	lp
186	GH1080	Suyuan 04-157	Jiangsu, China	28.6	fuzzy	LP	H	LP	LP	lp
187	GH0162	E E913	Hubei, China	28.7	fuzzy	LP	lp	lp	LP	LP
188	GH0198	QB1	China	28.7	fuzzy	LP	lp	LP	H	lp
189	GH0212	Suyuan 04-18	Jiangsu, China	28.7	fuzzy	LP	lp	LP	LP	lp
190	GH1077	Suyuan 04-110	Jiangsu, China	28.7	fuzzy	LP	lp	LP	LP	H
191	GH1082	C 4727	Former Soviet Union	28.7	fuzzy	LP	lp	LP	LP	lp
192	GH0210	Suyuan 04-16	Jiangsu, China	28.8	fuzzy	LP	lp	LP	LP	LP
193	GH0366	w/n	Former Soviet Union	28.8	fuzzy	LP	H	lp	lp	lp
194	GH1128	Acheo (A)	Italy	28.8	fuzzy	LP	LP	LP	lp	lp
195	GH0117	Su 7133yuanyuan	Jiangsu, China	28.9	fuzzy	LP	lp	lp	LP	LP
196	GH0234	Suyuan 04-86	Jiangsu, China	28.9	fuzzy	LP	lp	LP	LP	H
197	GH0460	Nigeria cotton	Nigeria	28.9	fuzzy	LP	lp	lp	LP	LP
198	GH1058	Suyuan 04-23	Jiangsu, China	28.9	fuzzy	LP	lp	LP	LP	LP
199	GH2160	Donglanchanglandahua	Guangxi, China	28.9	fuzzy	lp	lp	lp	lp	H
200	GH0101	Jimian 12 (Handan 177)	Hebei, China	29	fuzzy	-	lp	lp	lp	H
201	GH0183	Taiyuan 02-29	Shanxi, China	29	fuzzy	LP	LP	LP	lp	H
202	GH0223	Suyuan 04-53	Jiangsu, China	29	fuzzy	LP	LP	LP	LP	H
203	GH1088	PD0109	USA	29	fuzzy	LP	lp	LP	LP	lp
204	GH1089	PD0111	USA	29	fuzzy	LP	LP	LP	LP	lp
205	GH1138	King Karoyazskiy	Former Soviet Union	29	fuzzy	LP	lp	lp	lp	lp
206	GH1157	Auburn 634RNR	USA	29	fuzzy	LP	H	LP	LP	lp
207	GH0215	Suyuan 04-33	Jiangsu, China	29.1	fuzzy	LP	lp	LP	LP	lp
208	GH0283	PD6179	USA	29.1	fuzzy	LP	lp	LP	H	lp
209	GH0379	Deltapine 15 (1)	USA	29.1	fuzzy	LP	lp	LP	LP	lp
210	GH0397	New Boykin	USA	29.1	fuzzy	LP	lp	lp	LP	lp
211	GH0494	n74 666	Australia	29.1	fuzzy	LP	LP	LP	LP	lp
212	GH0584	Suyuan 04-1	Jiangsu, China	29.1	fuzzy	LP	lp	LP	LP	lp
213	GH1072	Suyuan 04-56	Jiangsu, China	29.1	fuzzy	LP	lp	LP	LP	lp
214	GH1081	Jinmian 27 (Yuan 2918)	Shanxi, China	29.1	fuzzy	LP	H	lp	LP	LP
215	GH0142	E88-203	Hubei, China	29.2	fuzzy	LP	lp	LP	lp	H
216	GH0458	Mexico 910	Mexico	29.2	fuzzy	LP	LP	LP	LP	LP
217	GH1052	Zhongyihong 9	Beijing, China	29.2	fuzzy	LP	lp	LP	lp	LP
218	GH1063	Suyuan 04-29	Jiangsu, China	29.2	fuzzy	LP	lp	LP	LP	lp
219	GH0170	Shiyuan 345 (1)	Hebei, China	29.3	fuzzy	LP	lp	LP	LP	LP
220	GH0329	Tashkent 2 (1)	Former Soviet Union (Uzbekistan)	29.3	fuzzy	LP	LP	lp	LP	lp
221	GH0354	GSA 75(A*)	Uncertain	29.3	fuzzy	LP	lp	LP	LP	lp
222	GH0374	S-3316	Former Soviet Union	29.3	fuzzy	LP	LP	lp	LP	lp
223	GH0447	ICA-183-81	Peru	29.3	fuzzy	H	lp	H	LP	H
224	GH0481	CIM 70	Pakistan	29.3	fuzzy	LP	lp	LP	LP	lp
225	GH0507	M5-2	Mexico	29.3	fuzzy	LP	lp	H	H	lp
226	GH0591	American cotton (zavodskaya smes)	Former Soviet Union	29.3	fuzzy	LP	LP	LP	lp	LP
227	GH0224	Suyuan 04-57	Jiangsu, China	29.4	fuzzy	LP	lp	LP	LP	H
228	GH0264	Suyuan 04-151	Jiangsu, China	29.4	fuzzy	LP	lp	LP	LP	LP
229	GH0503	BAR 7/1	Australia	29.4	fuzzy	lp	lp	LP	LP	lp
230	GH0237	Suyuan 04-90	Jiangsu, China	29.5	fuzzy	LP	lp	LP	lp	LP
231	GH0416	AC 235	USA	29.5	fuzzy	H	H	LP	H	H
232	GH0466	MA-6 (1)	India	29.5	fuzzy	LP	LP	lp	lp	LP
233	GH0516	Brazil 001	Brazil	29.5	fuzzy	LP	lp	LP	LP	lp
234	GH0583	Han 74xuan 209	Hebei, China	29.5	fuzzy	LP	LP	LP	LP	lp
235	GH1148	Paymaster 303	USA	29.5	fuzzy	LP	LP	LP	LP	LP
236	GH0108	Zhong 5881	Henan, China	29.6	fuzzy	LP	lp	LP	LP	lp
237	GH0196	Jinnongdayuan 2 (3)	Shanxi, China	29.6	fuzzy	LP	lp	lp	lp	LP
238	GH0301	DZA (71) 39	Zambia	29.6	fuzzy	LP	LP	LP	lp	lp
239	GH0344	2674-01-01	Uncertain	29.6	fuzzy	H	H	LP	LP	LP
240	GH0375	D-9	Uncertain	29.7	fuzzy	LP	LP	LP	LP	LP
241	GH1166	Delfos 5318	USA	29.7	fuzzy	LP	lp	LP	LP	LP
242	ZGH0730	Jinyuan 1081	Shanxi, China	29.7	fuzzy	-	lp	lp	lp	H
243	GH0307	86 III 72	USA	29.8	fuzzy	LP	lp	LP	LP	LP
244	GH0331	American cotton (local zavodskaya smes)	Former Soviet Union	29.8	fuzzy	LP	LP	lp	lp	LP
245	GH0360	M2 (Round leaf)	Former Soviet Union	29.8	fuzzy	LP	LP	LP	LP	lp
246	GH0405	PD0695	USA	29.8	fuzzy	LP	lp	LP	LP	LP
247	GH1125	NA 2447-9-26-96 HAR 447-9-26-96	Uncertain	29.8	fuzzy	LP	LP	LP	lp	lp
248	GH2142	71-3-1	Jiangsu, China	29.8	fuzzy	lp	lp	LP	LP	LP
249	GH0228	Suyuan 04-75	Jiangsu, China	29.9	fuzzy	LP	lp	LP	LP	lp
250	GH0377	Deltapine 12	USA	29.9	fuzzy	LP	LP	LP	LP	lp
251	GH0404	Piedmont Cleveland	USA	29.9	fuzzy	LP	LP	LP	LP	lp
252	GH1124	A-333-57	Mali	29.9	fuzzy	LP	LP	LP	LP	LP
253	GH1127	SS 6	Uncertain	29.9	fuzzy	LP	lp	LP	lp	LP
254	GH0314	Ucayali	Peru	30	fuzzy	LP	lp	lp	lp	LP
255	GH0384	Coker Queen	USA	30	fuzzy	LP	lp	lp	LP	LP
256	GH1153	Carolina Queen	USA	30	fuzzy	LP	LP	LP	LP	lp
257	GH0410	PD0259	USA	30.1	fuzzy	LP	LP	lp	LP	LP
258	GH0431	Lightning Express (Shan)	USA	30.1	fuzzy	LP	LP	lp	LP	H
259	GH0435	Coker Foster	USA	30.1	fuzzy	LP	LP	lp	LP	lp
260	GH0478	IRMA 1234	Cameroon	30.1	fuzzy	LP	LP	LP	lp	lp
261	GH0595	Acala	USA	30.1	fuzzy	LP	H	LP	LP	lp
262	GH1056	Suyuan 04-12	Jiangsu, China	30.1	fuzzy	LP	lp	LP	LP	lp
263	GH0125	Zhongyuan 9116	Henan, China	30.2	fuzzy	LP	lp	LP	LP	lp
264	GH0474	IRMA 96+97	Cameroon	30.2	fuzzy	LP	LP	LP	lp	LP
265	GH0485	Laxmi	India	30.2	fuzzy	LP	LP	LP	LP	LP
266	GH0524	82160 PC-10	Pakistan	30.2	fuzzy	LP	LP	LP	lp	LP
267	GH1054	Suyuan 04-9	Jiangsu, China	30.2	fuzzy	LP	lp	LP	LP	LP
268	GH1093	Tashkent 1(2)	Former Soviet Union (Uzbekistan)	30.2	fuzzy	LP	LP	H	LP	lp
269	GH0103	Chuan 77-60	Sichuan, China	30.3	fuzzy	-	lp	lp	lp	H
270	GH0280	PD2165 (1)	USA	30.3	fuzzy	LP	lp	LP	LP	lp
271	GH0441	Tamcot SP37 (Upland 56)	USA	30.3	fuzzy	LP	lp	LP	LP	LP
272	GH0527	82164 PC-8	Pakistan	30.3	fuzzy	LP	LP	lp	lp	lp
273	GH2154	Chenlingdahua	Guizhou, China	30.3	fuzzy	lp	lp	lp	lp	H
274	ZGH0580	PD6186	USA	30.3	fuzzy	LP	lp	LP	LP	lp
275	GH0102	Macheng 96-1	Hubei, China	30.4	fuzzy	-	lp	lp	lp	H
276	GH0227	Suyuan 04-65	Jiangsu, China	30.4	fuzzy	LP	lp	LP	LP	LP
277	GH0302	Del Cerro 240-12	Brazil	30.4	fuzzy	LP	LP	lp	LP	lp
278	GH0388	Startex 619	USA	30.4	fuzzy	LP	LP	LP	LP	lp
279	GH0453	Tex 2382	USA	30.4	fuzzy	LP	H	H	H	H
280	GH0488	Reba B50	Paraguay	30.4	fuzzy	LP	LP	LP	lp	lp
281	GH1042	Zhongyuan HAS-1	Henan, China	30.4	fuzzy	LP	LP	LP	LP	lp
282	GH1053	Suyuan 04-5	Jiangsu, China	30.4	fuzzy	LP	lp	LP	LP	lp
283	GH1092	Acala SJC-1	USA	30.4	fuzzy	LP	LP	LP	LP	lp
284	GH1135	Hybrid Gardabanski 11-10	Uncertain	30.4	fuzzy	LP	LP	LP	H	lp
285	GH1142	Deltapine 16 (2)	USA	30.4	fuzzy	LP	LP	LP	LP	LP
286	GH0235	Suyuan 04-87	Jiangsu, China	30.5	fuzzy	LP	lp	LP	LP	LP
287	GH0269	Acala SJ-5	USA	30.5	fuzzy	LP	LP	H	LP	LP
288	GH0437	Lone star 3312	USA	30.5	fuzzy	LP	LP	LP	LP	lp
289	GH0492	n74 250 (2)	Australia	30.5	fuzzy	LP	LP	lp	LP	LP
290	GH1066	Suyuan 04-44	Jiangsu, China	30.5	fuzzy	LP	lp	LP	LP	lp
291	GH1069	Suyuan 04-47	Jiangsu, China	30.5	fuzzy	LP	lp	LP	LP	lp
292	GH1192	MS-66	Mexico	30.5	fuzzy	LP	lp	LP	LP	LP
293	GH0166	Handan 333 (2)	Hebei, China	30.6	fuzzy	LP	LP	lp	LP	lp
294	GH0372	Wacona	USA	30.6	fuzzy	LP	LP	lp	H	H
295	GH0469	Brazil cotton (1)	Brazil	30.6	fuzzy	LP	LP	lp	LP	lp
296	GH1100	Pambe	Iran	30.6	fuzzy	lp	lp	lp	lp	H
297	GH1181	SRIF4-71	France	30.6	fuzzy	LP	LP	LP	lp	lp
298	GH0306	1900-02-02	Uncertain	30.7	fuzzy	LP	LP	lp	LP	lp
299	GH0445	PD7596 (fg)	USA	30.7	fuzzy	LP	LP	LP	LP	lp
300	GH1043	Zhongyuan HM1	Henan, China	30.7	fuzzy	LP	lp	LP	LP	lp
301	GH1062	Suyuan 04-27	Jiangsu, China	30.7	fuzzy	LP	lp	LP	LP	lp
302	GH1123	I 1616/n 181	Mali	30.7	fuzzy	LP	lp	LP	LP	lp
303	GH1152	Mebane (1)	USA	30.7	fuzzy	LP	LP	LP	LP	lp
304	GH0159	Jimian 20 (2)	Hebei, China	30.8	fuzzy	LP	LP	LP	LP	lp
305	GH0265	Suyuan 04-156	Jiangsu, China	30.8	fuzzy	LP	lp	LP	LP	lp
306	GH0462	Z441-2	Chad	30.8	fuzzy	LP	LP	LP	LP	lp
307	GH0512	H-S-25	India	30.8	fuzzy	LP	H	LP	LP	lp
308	GH1179	Youka 59/153	Tanzania	30.8	fuzzy	LP	LP	LP	lp	lp
309	GH0239	Suyuan 04-92	Jiangsu, China	30.9	fuzzy	LP	lp	LP	LP	LP
310	GH0305	Aleppo 40	Syria	30.9	fuzzy	LP	LP	LP	lp	LP
311	GH0509	Brazil 012	Brazil	30.9	fuzzy	LP	H	LP	LP	lp
312	GH1133	C3 B-432	Albania	30.9	fuzzy	lp	lp	LP	lp	lp
313	GH2179	Xilamian	Greece	30.9	fuzzy	lp	lp	lp	lp	LP
314	GH0099	Shan 3619	Shannxi, China	31	fuzzy	-	lp	LP	LP	lp
315	GH0267	Delcot 277-5 (1)	USA	31	fuzzy	LP	lp	LP	LP	lp
316	GH0292	Penghun 1	Hubei, China	31	fuzzy	LP	lp	lp	LP	LP
317	GH0316	Yu 136	Henan, China	31	fuzzy	LP	H	H	LP	H
318	GH0343	1907-05-15	Uncertain	31	fuzzy	LP	LP	lp	LP	LP
319	GH0358	SS 3\10 A	Uncertain	31	fuzzy	LP	LP	LP	lp	LP
320	GH0480	FH 87	Pakistan	31	fuzzy	LP	lp	LP	LP	lp
321	GH0590	G.purpurascens-1	China	31	fuzzy	LP	LP	LP	LP	LP
322	GH1121	3p-13	Former Soviet Union	31	fuzzy	LP	LP	LP	lp	H
323	GH0293	Yahuang 9101	Henan, China	31.1	fuzzy	LP	lp	LP	LP	lp
324	GH0369	Timopheevii Dec	Mexico	31.1	fuzzy	LP	lp	LP	H	lp
325	GH0350	Local	Former Soviet Union	31.2	fuzzy	LP	LP	lp	LP	lp
326	GH0373	S-1191	Former Soviet Union	31.2	fuzzy	LP	H	LP	LP	LP
327	GH0483	NK-245	Turkey	31.2	fuzzy	LP	lp	LP	LP	lp
328	GH0517	Brazil 010	Brazil	31.2	fuzzy	LP	LP	LP	LP	LP
329	GH1178	MNH-79	Pakistan	31.2	fuzzy	LP	LP	lp	lp	H
330	GH0351	Pontos	Greece	31.3	fuzzy	LP	LP	LP	LP	H
331	GH0438	Trice 251	USA	31.3	fuzzy	LP	lp	LP	LP	lp
332	GH0470	Argentina cotton	Argentina	31.3	fuzzy	LP	LP	LP	lp	lp
333	GH0491	n41 57-2n	Australia	31.3	fuzzy	LP	LP	lp	LP	LP
334	GH1078	Suyuan 04-122	Jiangsu, China	31.3	fuzzy	LP	LP	LP	lp	lp
335	GH1112	C5 CV F-856	Albania	31.3	fuzzy	LP	LP	LP	lp	lp
336	GH1162	Foster (Big ball)	USA	31.3	fuzzy	LP	LP	lp	LP	lp
337	GH1182	IRMA 323	Cameroon	31.3	fuzzy	LP	lp	LP	H	lp
338	GH0259	Suyuan 04-138	Jiangsu, China	31.4	fuzzy	LP	lp	LP	LP	LP
339	GH0359	La Chata	Spain	31.4	fuzzy	LP	lp	lp	LP	lp
340	GH0401	Dixie Triumph 85	USA	31.4	fuzzy	LP	LP	LP	LP	lp
341	GH0432	King (1)	USA	31.4	fuzzy	LP	lp	LP	LP	LP
342	GH0505	rk4-4	Vietnam	31.4	fuzzy	LP	lp	lp	LP	LP
343	GH1087	Acala SJ-2	USA	31.4	fuzzy	LP	H	LP	LP	lp
344	GH1186	MCW-5	India	31.4	fuzzy	LP	LP	lp	LP	lp
345	GH0104	CCRI 19 (Zhong 7886)	Henan, China	31.5	fuzzy	LP	LP	LP	lp	lp
346	GH0222	Suyuan 04-52	Jiangsu, China	31.5	fuzzy	LP	lp	LP	LP	lp
347	GH0498	n98 283	Australia	31.5	fuzzy	LP	LP	LP	LP	lp
348	GH1139	Timopheevii	Mexico	31.5	fuzzy	LP	lp	LP	LP	lp
349	GH1177	M-100	Pakistan	31.5	fuzzy	LP	LP	LP	LP	lp
350	GH1189	GL7	France	31.5	fuzzy	LP	lp	LP	LP	lp
351	GH1190	NIAB-72	Pakistan	31.5	fuzzy	LP	lp	lp	LP	LP
352	GH2151	Bamadahua	Guangxi, China	31.5	fuzzy	LP	lp	lp	H	H
353	GH0263	Suyuan 04-149	Jiangsu, China	31.6	fuzzy	LP	lp	LP	LP	LP
354	GH0371	Pamuk	Turkey	31.6	fuzzy	LP	H	lp	lp	LP
355	GH0486	MNH-129	Pakistan	31.6	fuzzy	LP	LP	lp	LP	lp
356	GH0493	n74 480	Australia	31.6	fuzzy	LP	lp	H	LP	H
357	GH1065	Suyuan 04-40	Jiangsu, China	31.6	fuzzy	LP	lp	LP	LP	lp
358	GH1095	ISA BC2 ("low gossypol")	Ivory Coast	31.6	fuzzy	LP	LP	H	lp	lp
359	GH1146	Paymaster	USA	31.6	fuzzy	LP	LP	LP	LP	lp
360	ZGH0735	Nonglin 1	Japan	31.6	fuzzy	LP	LP	LP	lp	LP
361	GH0093	Shannong 3	Shandong, China	31.7	fuzzy	LP	LP	H	LP	H
362	GH0094	Zhong 521-1	Henan, China	31.7	fuzzy	LP	LP	LP	LP	lp
363	GH0197	Jinnongdayuan 5 (2)	Shanxi, China	31.7	fuzzy	LP	lp	LP	LP	lp
364	GH0339	US 219-3	USA	31.7	fuzzy	LP	LP	lp	LP	LP
365	GH0411	PD4548	USA	31.7	fuzzy	LP	lp	LP	LP	lp
366	GH0417	Auburn 556RNR	USA	31.7	fuzzy	LP	LP	LP	LP	lp
367	GH1048	Taiyuan 02-18	Shanxi, China	31.7	fuzzy	LP	LP	LP	lp	lp
368	GH0211	Suyuan 04-17	Jiangsu, China	31.8	fuzzy	LP	lp	LP	LP	lp
369	GH0394	Acala 1517-D	USA	31.8	fuzzy	LP	lp	LP	LP	lp
370	GH0588	Durango	Mexico	31.8	fuzzy	LP	lp	H	H	LP
371	GH0793	Blanco 3363 (Cluster)	USA	31.8	fuzzy	LP	lp	LP	LP	lp
372	GH2176	Pingguohuilaoximaozi	Guangxi, China	31.8	fuzzy	lp	lp	LP	H	H
373	GH0232	Suyuan 04-84	Jiangsu, China	31.9	fuzzy	LP	lp	LP	LP	lp
374	GH0430	Coker 4-15	USA	31.9	fuzzy	LP	LP	LP	LP	lp
375	GH0520	Brazil 011	Brazil	31.9	fuzzy	LP	LP	LP	LP	lp
376	GH0597	Coker	USA	31.9	fuzzy	LP	lp	LP	LP	H
377	GH1074	Suyuan 04-59	Jiangsu, China	31.9	fuzzy	LP	lp	LP	LP	lp
378	GH1105	150F	Former Soviet Union	31.9	fuzzy	LP	LP	LP	LP	lp
379	GH0097	86-1 (Zhongzhi 86-1)	Beijing, China	32	fuzzy	-	lp	LP	H	lp
380	GH0317	Yu 138	Henan, China	32	fuzzy	LP	LP	lp	lp	LP
381	GH0363	VIR556365	Former Soviet Union	32	fuzzy	LP	LP	LP	LP	lp
382	GH0391	Paymaster 202	USA	32	fuzzy	LP	lp	LP	LP	lp
383	GH0450	GRINGO INTA	Argentina	32	fuzzy	LP	LP	LP	lp	LP
384	GH0452	PORO INTA	Argentina	32	fuzzy	LP	LP	LP	lp	H
385	GH0502	Uganda 3 (1)	Uganda	32	fuzzy	LP	LP	lp	lp	LP
386	GH1131	Tornado	USA	32	fuzzy	LP	lp	LP	LP	LP
387	GH1193	Brazil 015	Brazil	32	fuzzy	LP	LP	lp	lp	lp
388	GH0167	Yu 668	Henan, China	32.1	fuzzy	LP	lp	lp	LP	LP
389	GH0176	Taiyuan 02-17	Shanxi, China	32.1	fuzzy	LP	lp	lp	lp	lp
390	GH0230	Suyuan 04-82	Jiangsu, China	32.1	fuzzy	LP	lp	LP	LP	LP
391	GH0315	Taschkent upland	Uzbekistan	32.1	fuzzy	LP	LP	lp	lp	LP
392	GH0387	Stoneville 5A (2)	USA	32.1	fuzzy	LP	LP	LP	LP	lp
393	GH0476	71467 (1)	Greece	32.1	fuzzy	LP	LP	LP	LP	LP
394	GH1046	Yumian 11 (2) (Henan)	Henan, China	32.1	fuzzy	LP	lp	lp	LP	lp
395	GH0294	Yahuang 9102	Henan, China	32.2	fuzzy	LP	LP	LP	lp	lp
396	GH0325	153F	Former Soviet Union	32.2	fuzzy	H	lp	LP	H	H
397	GH0407	McNair 220	USA	32.2	fuzzy	LP	lp	LP	LP	lp
398	GH0446	ICA-161-74	Peru	32.2	fuzzy	LP	LP	LP	LP	LP
399	GH0471	PAN 575	Chad	32.2	fuzzy	LP	lp	LP	lp	lp
400	GH0477	J24	Syria	32.2	fuzzy	LP	lp	LP	lp	lp
401	GH1067	Suyuan 04-45	Jiangsu, China	32.2	fuzzy	LP	lp	LP	LP	lp
402	GH1116	289 F/124	Former Soviet Union	32.2	fuzzy	LP	LP	lp	lp	lp
403	GH0107	Ji 182	Hebei, China	32.3	fuzzy	LP	LP	LP	lp	lp
404	GH0288	Sulianmian 143xi	Former Soviet Union	32.3	fuzzy	LP	H	LP	H	lp
405	ZGH0349	Bao 6716	Hebei, China	32.3	fuzzy	LP	LP	LP	LP	LP
406	GH0096	Shenmian 9	Shannxi, China	32.4	fuzzy	-	lp	H	LP	H
407	GH0326	Yu 79	Henan, China	32.4	fuzzy	LP	H	H	H	H
408	GH0376	S-1211	Former Soviet Union	32.4	fuzzy	LP	lp	LP	LP	lp
409	GH0091	Jiangsumian 3 (2)	Jiangsu, China	32.5	fuzzy	LP	lp	LP	LP	LP
410	GH0272	PD0113 (1)	USA	32.5	fuzzy	LP	LP	LP	LP	lp
411	GH0322	1916-08-29	Uncertain	32.5	fuzzy	LP	LP	LP	LP	LP
412	GH0337	Triumph Lot39-1	Uncertain	32.5	fuzzy	LP	lp	LP	LP	lp
413	GH0353	N 205(A)	Iran	32.5	fuzzy	LP	lp	lp	LP	LP
414	GH0361	Griffith	USA	32.5	fuzzy	LP	lp	lp	lp	lp
415	GH0406	PD0875	USA	32.5	fuzzy	LP	lp	LP	LP	lp
416	GH0413	Delfos 4313	USA	32.5	fuzzy	LP	LP	LP	LP	lp
417	GH1147	Paymaster 111	USA	32.5	fuzzy	LP	lp	LP	lp	lp
418	GH0088	Xinongkang 4-1-1	Shannxi, China	32.6	fuzzy	LP	lp	LP	LP	LP
419	GH0143	Liaomian 3 (5632)	Liaoning, China	32.6	fuzzy	LP	LP	LP	LP	LP
420	GH0156	Shiyuan-321 (1)	Hebei, China	32.6	fuzzy	LP	LP	lp	LP	LP
421	GH0165	Ji 668 (1)	Hebei, China	32.6	fuzzy	LP	lp	LP	LP	lp
422	GH0233	Suyuan 04-85	Jiangsu, China	32.6	fuzzy	LP	lp	LP	LP	LP
423	GH0289	TM-1 (2)	USA	32.6	fuzzy	LP	LP	lp	lp	lp
424	GH0457	Nepal 1	Nepal	32.6	fuzzy	LP	LP	lp	LP	lp
425	GH1039	Stoneville 2 (1)	USA	32.6	fuzzy	LP	H	lp	LP	LP
426	GH2235	TM-1	United States	32.6	fuzzy	LP	lp	H	LP	lp
427	ZGH0390	PD3246 (2)	USA	32.6	fuzzy	LP	lp	LP	LP	H
428	ZGH0457	Fergana 175	Former Soviet Union	32.6	fuzzy	-	lp	lp	LP	lp
429	GH0109	Zhong 1276	Henan, China	32.7	fuzzy	LP	LP	LP	LP	lp
430	GH0110	CCRI 23 (Zhong 164)	Henan, China	32.7	fuzzy	LP	LP	lp	LP	lp
431	GH0126	Zhongyuan 9117	Henan, China	32.7	fuzzy	LP	lp	LP	LP	lp
432	GH0204	Suyuan 04-3	Jiangsu, China	32.7	fuzzy	LP	lp	LP	LP	lp
433	GH0242	Suyuan 04-96	Jiangsu, China	32.7	fuzzy	LP	lp	LP	LP	lp
434	GH0412	PD4461	USA	32.7	fuzzy	LP	lp	LP	LP	LP
435	GH0522	E-21-17-711	China	32.7	fuzzy	LP	LP	lp	lp	LP
436	GH1050	Taiyuan 02-37	Shanxi, China	32.7	fuzzy	LP	lp	LP	lp	H
437	GH1107	C 6524 (2)	Former Soviet Union	32.7	fuzzy	LP	LP	LP	lp	lp
438	GH1132	C2 8101-73	Albania	32.7	fuzzy	LP	lp	LP	lp	LP
439	GH2220	GZNn	USA	32.7	fuzzy	H	lp	LP	lp	LP
440	GH0089	Jiangsumian 1 (1)	Jiangsu, China	32.8	fuzzy	-	H	LP	LP	LP
441	GH0229	Suyuan 04-76	Jiangsu, China	32.8	fuzzy	LP	lp	LP	LP	lp
442	GH0276	PD8619	USA	32.8	fuzzy	LP	lp	H	LP	H
443	GH0277	FTA	USA	32.8	fuzzy	LP	lp	LP	LP	lp
444	GH1051	Taiyuan 02-49	Shanxi, China	32.8	fuzzy	LP	H	LP	LP	lp
445	GH1180	B.P.A.(BPA)	Uganda	32.8	fuzzy	LP	LP	lp	lp	LP
446	GH0092	Bomian 2 (Ganmian 4)	Jiangxi, China	32.9	fuzzy	-	lp	LP	LP	LP
447	GH0100	CCRI 17 (Zhong 117)	Henan, China	32.9	fuzzy	LP	H	LP	LP	H
448	GH0157	Shiyuan 638	Hebei, China	32.9	fuzzy	LP	lp	LP	LP	LP
449	GH0207	Suyuan 04-7	Jiangsu, China	32.9	fuzzy	LP	lp	LP	lp	lp
450	GH0278	AC 239	USA	32.9	fuzzy	LP	lp	LP	LP	lp
451	GH1040	Jinnongdayuan 3-5	Shanxi, China	32.9	fuzzy	lp	lp	lp	lp	H
452	GH1196	82166 PC-5	Pakistan	32.9	fuzzy	LP	LP	LP	lp	lp
453	GH0086	CCRI 9 (Zhong 399)	Henan, China	33	fuzzy	LP	lp	LP	LP	lp
454	GH0098	Shanmian 5 (Shan 65-141)	Shannxi, China	33	fuzzy	LP	H	lp	LP	LP
455	GH0424	Deltapine 45	USA	33	fuzzy	LP	LP	lp	LP	lp
456	GH0436	Mebane Triumph (2)	USA	33	fuzzy	LP	lp	LP	LP	LP
457	GH0449	SAENZ PENA 61	Argentina	33	fuzzy	LP	LP	LP	lp	lp
458	GH1096	Luwu 403 (Lumian 12)	Shandong, China	33	fuzzy	LP	LP	LP	LP	lp
459	GH1101	F3-6	China	33	fuzzy	LP	lp	LP	LP	lp
460	GH0119	Suyuan 7252	Jiangsu, China	33.1	fuzzy	LP	lp	LP	LP	lp
461	GH0216	Suyuan 04-34	Jiangsu, China	33.1	fuzzy	LP	lp	LP	LP	lp
462	GH0241	Suyuan 04-94	Jiangsu, China	33.1	fuzzy	LP	lp	LP	LP	LP
463	GH0328	147F	Former Soviet Union	33.1	fuzzy	LP	LP	LP	LP	H
464	GH0596	Coker 311	USA	33.1	fuzzy	LP	lp	LP	lp	LP
465	GH1041	Han 8904	Hebei, China	33.1	fuzzy	LP	LP	LP	LP	lp
466	GH1049	Taiyuan 02-34	Shanxi, China	33.1	fuzzy	LP	LP	LP	lp	LP
467	GH1156	PD6520	USA	33.1	fuzzy	LP	LP	lp	LP	lp
468	GH0087	Keyi 181 (1)	Hebei, China	33.2	fuzzy	LP	LP	LP	lp	H
469	GH0231	Suyuan 04-83	Jiangsu, China	33.2	fuzzy	LP	lp	LP	LP	H
470	GH1144	Coker 4104	USA	33.2	fuzzy	LP	lp	lp	LP	LP
471	GH1169	SAENZ PENA 85	Argentina	33.2	fuzzy	LP	LP	LP	lp	LP
472	GH0145	Jiyuan 249 (91han 11)	Hebei, China	33.3	fuzzy	LP	LP	lp	LP	LP
473	GH0205	Suyuan 04-4	Jiangsu, China	33.3	fuzzy	LP	lp	LP	LP	LP
474	GH0253	Suyuan 04-120	Jiangsu, China	33.3	fuzzy	LP	lp	LP	LP	LP
475	GH0318	Yu 141	Henan, China	33.3	fuzzy	H	LP	lp	lp	LP
476	GH0323	Acc.N5 fr.5	Uncertain	33.3	fuzzy	LP	LP	LP	LP	lp
477	GH1061	Suyuan 04-26	Jiangsu, China	33.3	fuzzy	LP	lp	LP	LP	lp
478	GH0095	CCRI 8 (Zhong 758)	Henan, China	33.4	fuzzy	LP	LP	LP	LP	LP
479	GH0140	Huazhong T72001(Lu)	Hubei, China	33.4	fuzzy	LP	LP	lp	LP	lp
480	GH0191	Taiyuan 02-47	Shanxi, China	33.4	fuzzy	LP	LP	LP	lp	LP
481	GH0442	Rex Smooth Leaf	USA	33.4	fuzzy	LP	H	LP	LP	lp
482	GH2187	B557a	Pakistan	33.5	fuzzy	LP	LP	lp	lp	lp
483	GH0113	Taiyuan 3	Shanxi, China	33.5	fuzzy	LP	H	H	lp	H
484	GH0131	Zhongyuan HST1	Henan, China	33.5	fuzzy	LP	LP	LP	lp	LP
485	GH0192	Taiyuan 02-48	Shanxi, China	33.5	fuzzy	LP	LP	LP	lp	LP
486	GH0201	Zhongyihong 2 (1)	Beijing, China	33.5	fuzzy	LP	lp	LP	LP	LP
487	GH0448	ICA-805-W-63	Peru	33.5	fuzzy	LP	H	LP	H	H
488	GH0525	82161 PC-9	Pakistan	33.5	fuzzy	LP	LP	lp	lp	LP
489	GH0313	3712-Ashmuouni-135	Egypt	33.6	fuzzy	LP	LP	lp	LP	lp
490	GH0319	L×71	Uncertain	33.6	fuzzy	LP	LP	lp	H	H
491	GH0385	Stoneville 2 (2)	USA	33.6	fuzzy	LP	LP	LP	LP	lp
492	GH0137	Xinanyuan 917079	Chongqing, China	33.7	fuzzy	LP	LP	lp	LP	lp
493	GH0365	T AC/20	USA	33.7	fuzzy	LP	LP	LP	LP	lp
494	GH1145	Stoneville 4B (2)	USA	33.7	fuzzy	LP	LP	LP	LP	lp
495	GH0189	Taiyuan 02-40	Shanxi, China	33.8	fuzzy	LP	lp	LP	lp	LP
496	GH0206	Suyuan 04-6	Jiangsu, China	33.8	fuzzy	LP	lp	LP	LP	LP
497	GH0382	Coker 413	USA	33.8	fuzzy	LP	lp	lp	LP	lp
498	GH0111	Han 81-272	Hebei, China	33.9	fuzzy	LP	LP	LP	LP	lp
499	GH0127	Zhongyuan 9118	Henan, China	33.9	fuzzy	LP	LP	LP	LP	lp
500	GH0256	Suyuan 04-129	Jiangsu, China	33.9	fuzzy	LP	LP	lp	LP	H
501	GH0262	Suyuan 04-148	Jiangsu, China	33.9	fuzzy	LP	LP	LP	LP	lp
502	GH0324	Dixie King (2)	USA	33.9	fuzzy	lp	lp	LP	H	lp
503	GH0400	Dixie King 14-9	USA	33.9	fuzzy	LP	LP	LP	lp	lp
504	GH1075	Suyuan 04-74	Jiangsu, China	33.9	fuzzy	LP	lp	LP	LP	lp
505	GH0160	E E910	Hubei, China	34	fuzzy	-	lp	H	LP	LP
506	GH0327	Half and Half (2)	USA	34	fuzzy	LP	LP	lp	LP	H
507	GH0396	Acala 5701-W	USA	34	fuzzy	LP	LP	lp	LP	lp
508	GH0459	Samaru 26J	Nigeria	34	fuzzy	LP	lp	lp	LP	LP
509	GH1171	208H	Pakistan	34	fuzzy	LP	LP	LP	LP	lp
510	GH0297	Lang huang F10 (brown fiber)	Henan, China	34.1	fuzzy	LP	lp	LP	LP	lp
511	GH0380	Coker 304	USA	34.1	fuzzy	LP	lp	LP	LP	lp
512	GH0090	Jiangsumian 2 (2)	Jiangsu, China	34.2	fuzzy	LP	H	lp	LP	LP
513	GH0300	Zong 1-59	Henan, China	34.2	fuzzy	LP	LP	LP	LP	lp
514	GH0355	Catania A*	Italy	34.2	fuzzy	LP	LP	lp	LP	lp
515	GH1097	Hongyemian 2	Sichuan, China	34.2	fuzzy	LP	LP	lp	LP	lp
516	GH1117	3p-12	Former Soviet Union	34.2	fuzzy	LP	LP	LP	lp	lp
517	GH0150	E Q1038	Hubei, China	34.3	fuzzy	LP	LP	LP	H	LP
518	GH0164	Yumian 17 (Xinqi 8704) (Henan)	Henan, China	34.3	fuzzy	H	lp	lp	LP	lp
519	GH0105	Keyuan 1 (1)	Hebei, China	34.4	fuzzy	LP	lp	LP	LP	lp
520	GH0118	Suyuan 7235	Jiangsu, China	34.4	fuzzy	LP	lp	LP	LP	lp
521	GH0135	Huazhongyuan 91-230	Hubei, China	34.4	fuzzy	LP	LP	LP	LP	lp
522	GH0455	PAR-51	Pakistan	34.4	fuzzy	LP	LP	lp	lp	H
523	GH0497	n98 247	Australia	34.4	fuzzy	LP	lp	lp	LP	LP
524	GH0508	NAZAS-92	Mexico	34.4	fuzzy	LP	LP	LP	lp	lp
525	GH1045	E Q1116	Hubei, China	34.4	fuzzy	LP	lp	LP	LP	LP
526	GH0141	Huazhong T73001(Le)	Hubei, China	34.5	fuzzy	LP	lp	LP	H	LP
527	GH0308	ВИР-41 5533у х С-3210	Former Soviet Union	34.5	fuzzy	LP	LP	LP	H	LP
528	GH0349	L-500	Former Soviet Union	34.5	fuzzy	LP	lp	LP	lp	lp
529	GH0386	Stoneville 4A	USA	34.5	fuzzy	LP	LP	LP	lp	lp
530	GH0415	PD6044	USA	34.5	fuzzy	LP	LP	LP	LP	lp
531	GH1094	L299-10 ("low gossypol")	Ivory Coast	34.5	fuzzy	LP	LP	lp	LP	H
532	GH1137	Kara-chigit	Former Soviet Union (Uzbekistan)	34.5	fuzzy	LP	lp	LP	H	LP
533	GH0120	Zhongyuan 9111	Henan, China	34.6	fuzzy	LP	lp	LP	LP	lp
534	GH0182	Taiyuan 02-28	Shanxi, China	34.6	fuzzy	LP	lp	LP	lp	lp
535	GH0298	Zongxu 1 (1)	Henan, China	34.6	fuzzy	LP	LP	LP	LP	lp
536	GH0347	AR 1-59	Former Soviet Union	34.6	fuzzy	LP	LP	LP	LP	lp
537	GH0364	Al-1	Brazil	34.6	fuzzy	LP	lp	LP	LP	lp
538	GH0456	Bamdax	Japan	34.6	fuzzy	LP	lp	lp	LP	lp
539	GH1172	Cook C-310-6910	USA	34.6	fuzzy	LP	lp	LP	LP	lp
540	GH0129	Zhongyuan 9120	Henan, China	34.7	fuzzy	LP	LP	LP	LP	lp
541	GH0134	Jinyuan 92-955	Shanxi, China	34.7	fuzzy	LP	lp	LP	LP	lp
542	GH0249	Suyuan 04-113	Jiangsu, China	34.7	fuzzy	LP	lp	LP	LP	lp
543	GH0299	Zong 1-62	Henan, China	34.7	fuzzy	LP	LP	LP	LP	lp
544	GH0320	Pahta	Former Soviet Union (Uzbekistan)	34.7	fuzzy	LP	LP	LP	LP	LP
545	GH0342	G. amerccana	France	34.7	fuzzy	LP	lp	LP	LP	lp
546	GH0515	Brazil 008	Brazil	34.7	fuzzy	LP	lp	lp	LP	LP
547	GH1060	Suyuan 04-25	Jiangsu, China	34.7	fuzzy	LP	lp	LP	LP	LP
548	GH2143	Yuncheng1279	Shannxi, China	34.7	fuzzy	LP	LP	LP	LP	LP
549	GH0106	Keyuan 4 (1)	Hebei, China	34.8	fuzzy	-	lp	LP	LP	lp
550	GH0158	Jimian 25 (Jizi 123)	Hebei, China	34.8	fuzzy	LP	lp	LP	LP	lp
551	GH0184	Taiyuan 02-33	Shanxi, China	34.8	fuzzy	LP	lp	LP	lp	H
552	GH0188	Taiyuan 02-4	Shanxi, China	34.8	fuzzy	LP	lp	LP	lp	lp
553	GH0219	Suyuan 04-43	Jiangsu, China	34.8	fuzzy	LP	lp	LP	LP	lp
554	GH0287	Sulianmian 142xi	Former Soviet Union	34.8	fuzzy	LP	lp	LP	LP	lp
555	GH0352	Morado	Venezuela	34.8	fuzzy	LP	H	LP	LP	lp
556	GH1044	Jin 90yuankang 255	Shanxi, China	34.8	fuzzy	LP	LP	LP	lp	LP
557	GH1120	3p-7	Former Soviet Union	34.8	fuzzy	LP	LP	LP	lp	H
558	GH0148	Ji 86-1	Hebei, China	34.9	fuzzy	LP	LP	LP	lp	lp
559	GH0153	Ji A-1-7 (33xi)	Hebei, China	34.9	fuzzy	LP	LP	LP	lp	LP
560	GH0312	G.mexicanum	Mexico	34.9	fuzzy	LP	LP	LP	lp	LP
561	GH0356	DP 140-7BC (A)	USA	34.9	fuzzy	LP	LP	LP	lp	lp
562	GH0421	PD6992	USA	34.9	fuzzy	LP	LP	H	LP	lp
563	GH1057	Suyuan 04-19	Jiangsu, China	34.9	fuzzy	LP	lp	LP	LP	lp
564	GH0177	Taiyuan 02-21	Shanxi, China	35	fuzzy	LP	LP	LP	lp	LP
565	GH0178	Taiyuan 02-22	Shanxi, China	35	fuzzy	-	lp	LP	lp	lp
566	GH0257	Suyuan 04-136	Jiangsu, China	35	fuzzy	-	lp	LP	LP	LP
567	GH0333	1935-01-01	Uncertain	35	fuzzy	LP	lp	H	LP	LP
568	GH0195	Jinnongdayuan 2 (1)	Shanxi, China	35.1	fuzzy	LP	lp	lp	lp	LP
569	GH0221	Suyuan 04-51	Jiangsu, China	35.1	fuzzy	LP	lp	LP	LP	lp
570	GH0255	Suyuan 04-126	Jiangsu, China	35.1	fuzzy	LP	H	LP	LP	H
571	GH0304	AM-55	Uncertain	35.1	fuzzy	LP	LP	LP	LP	LP
572	GH0443	Hopi M ("low gossypol")	USA	35.1	fuzzy	LP	LP	H	LP	H
573	GH0487	GH-6-2-75	France	35.1	fuzzy	LP	lp	H	LP	LP
574	GH1175	Cook NF-806	USA	35.1	fuzzy	LP	lp	LP	LP	LP
575	GH1183	M-14 (Fuzzy)	India	35.1	fuzzy	LP	lp	lp	lp	lp
576	GH1115	289F	Former Soviet Union	35.2	fuzzy	H	lp	H	lp	lp
577	GH0121	Zhongyuan 9112	Henan, China	35.3	fuzzy	LP	LP	LP	lp	lp
578	GH0122	Zhongyuan 9113	Henan, China	35.3	fuzzy	LP	LP	LP	LP	lp
579	GH0152	Jiyuan 23-24 (91han 10)	Hebei, China	35.3	fuzzy	LP	lp	LP	LP	LP
580	GH0202	Zhongyihong 8	Beijing, China	35.3	fuzzy	LP	LP	LP	LP	LP
581	GH0409	Acala 4-42	USA	35.3	fuzzy	LP	LP	LP	LP	LP
582	GH0419	PD6132	USA	35.3	fuzzy	LP	lp	lp	LP	lp
583	GH1071	Suyuan 04-50	Jiangsu, China	35.3	fuzzy	LP	lp	LP	LP	lp
584	GH1130	DP 140-4BC (A)	USA	35.3	fuzzy	LP	H	LP	LP	LP
585	GH0116	Su 7036yuanyuan	Jiangsu, China	35.4	fuzzy	LP	lp	LP	LP	LP
586	GH0208	Suyuan 04-8	Jiangsu, China	35.4	fuzzy	LP	lp	LP	LP	LP
587	GH0240	Suyuan 04-93	Jiangsu, China	35.4	fuzzy	LP	lp	LP	LP	H
588	GH0271	L142-9	Ivory Coast	35.4	fuzzy	LP	LP	LP	LP	lp
589	GH0444	Lockett 22 ("low gossypol")	USA	35.4	fuzzy	LP	LP	LP	LP	lp
590	GH1055	Suyuan 04-11	Jiangsu, China	35.4	fuzzy	LP	lp	LP	LP	lp
591	GH2184	SA1064B1	USA	35.4	fuzzy	LP	lp	lp	LP	lp
592	GH2192	Mei9103	USA	35.4	fuzzy	lp	lp	LP	LP	LP
593	GH0124	Zhongyuan 9115	Henan, China	35.5	fuzzy	LP	lp	LP	LP	lp
594	GH0275	PD9364	USA	35.5	fuzzy	LP	LP	LP	LP	lp
595	GH0310	Columbia (1)	USA	35.5	fuzzy	LP	LP	LP	LP	LP
596	GH0465	Brazil co-op cotton	Brazil	35.5	fuzzy	LP	LP	LP	LP	LP
597	GH0586	PD3249	USA	35.5	fuzzy	LP	LP	LP	LP	lp
598	GH1047	Leyeluoxidamaozi	Guangxi, China	35.5	fuzzy	H	lp	LP	lp	H
599	GH1165	Foster (VW-113-146)	USA	35.5	fuzzy	LP	LP	lp	LP	LP
600	GH0147	Ji 85-1	Hebei, China	35.6	fuzzy	LP	LP	LP	LP	lp
601	GH0181	Taiyuan 02-27	Shanxi, China	35.6	fuzzy	LP	LP	LP	H	lp
602	GH0266	Suyuan 04-161	Jiangsu, China	35.6	fuzzy	LP	LP	LP	lp	lp
603	GH0144	Jiyuan 12-13 (91han 13)	Hebei, China	35.7	fuzzy	LP	lp	lp	LP	lp
604	GH0179	Taiyuan 02-23	Shanxi, China	35.7	fuzzy	LP	lp	LP	LP	lp
605	GH0213	Suyuan 04-21	Jiangsu, China	35.7	fuzzy	LP	H	LP	H	H
606	GH0428	Delfos 42-424	USA	35.7	fuzzy	LP	LP	lp	LP	lp
607	GH0495	n74 720	Australia	35.7	fuzzy	LP	lp	LP	LP	LP
608	GH0149	Ji 91-03	Hebei, China	35.8	fuzzy	LP	lp	LP	LP	lp
609	GH0209	Suyuan 04-10	Jiangsu, China	35.8	fuzzy	LP	lp	LP	LP	H
610	GH0225	Suyuan 04-60	Jiangsu, China	35.8	fuzzy	LP	lp	LP	LP	lp
611	GH0236	Suyuan 04-88	Jiangsu, China	35.8	fuzzy	LP	lp	LP	LP	LP
612	GH0357	SR 60	Thailand	35.8	fuzzy	LP	lp	LP	lp	LP
613	GH0398	Lockett BXL	USA	35.8	fuzzy	LP	LP	LP	H	H
614	GH1037	Acala 3080	USA	35.8	fuzzy	LP	LP	LP	LP	LP
615	GH1113	Line CL-26	Former Soviet Union	35.8	fuzzy	LP	LP	LP	LP	lp
616	GH1185	MS-84	Pakistan	35.8	fuzzy	LP	LP	LP	LP	LP
617	GH0593	EK(A)	Uncertain	35.9	fuzzy	LP	LP	lp	LP	LP
618	GH1109	Local VIR1592-2	Former Soviet Union	35.9	fuzzy	LP	LP	lp	LP	LP
619	GH0214	Suyuan 04-32	Jiangsu, China	36	fuzzy	LP	lp	LP	LP	H
620	GH0290	Zhongwu 383 ("low gossypol")	Henan, China	36	fuzzy	LP	LP	LP	LP	lp
621	GH0128	Zhongyuan 9119	Henan, China	36.1	fuzzy	-	lp	LP	LP	lp
622	GH0169	Qinyuan 93089 (2)	Shannxi, China	36.1	fuzzy	LP	lp	lp	LP	LP
623	GH0171	Jinmian 21 (2)	Shanxi, China	36.1	fuzzy	LP	LP	lp	lp	LP
624	GH0260	Suyuan 04-140	Jiangsu, China	36.1	fuzzy	LP	lp	LP	LP	H
625	GH0504	CIM 91	Pakistan	36.1	fuzzy	LP	lp	lp	LP	LP
626	GH1059	Suyuan 04-24	Jiangsu, China	36.1	fuzzy	LP	lp	LP	LP	H
627	GH0112	Ji 574	Hebei, China	36.2	fuzzy	LP	LP	lp	LP	lp
628	GH0475	HC4-75	Mali	36.2	fuzzy	LP	LP	lp	lp	lp
629	GH0518	Brazil 014	Brazil	36.2	fuzzy	LP	lp	LP	LP	LP
630	GH1114	L 4933	Former Soviet Union	36.2	fuzzy	LP	LP	lp	LP	lp
631	GH0238	Suyuan 04-91	Jiangsu, China	36.3	fuzzy	LP	lp	LP	LP	LP
632	GH0367	Sind Sudhar	India	36.3	fuzzy	LP	H	H	LP	lp
633	GH0511	Brazil 005	Brazil	36.3	fuzzy	LP	LP	LP	LP	lp
634	GH0114	Han 8901	Hebei, China	36.4	fuzzy	LP	LP	LP	LP	LP
635	GH0336	2034 В.8	Uncertain	36.4	fuzzy	H	lp	H	LP	H
636	GH0461	Caeri 76	Mexico	36.4	fuzzy	LP	H	H	LP	H
637	GH0467	M-1A	India	36.4	fuzzy	LP	lp	LP	LP	LP
638	GH1076	Suyuan 04-89	Jiangsu, China	36.4	fuzzy	LP	lp	LP	LP	LP
639	GH1167	Delfos 6102-38	USA	36.5	fuzzy	H	lp	lp	LP	LP
640	GH0151	E T458	Hubei, China	36.6	fuzzy	-	lp	lp	LP	lp
641	GH0203	Suyuan 04-2	Jiangsu, China	36.6	fuzzy	LP	lp	LP	LP	lp
642	GH0464	Reba P279	Paraguay	36.6	fuzzy	LP	lp	lp	lp	lp
643	GH0501	Siokra 317	Australia	36.6	fuzzy	LP	LP	LP	LP	LP
644	GH0510	M5-1	Mexico	36.6	fuzzy	LP	lp	lp	LP	lp
645	GH1161	Coker 85-119	USA	36.6	fuzzy	LP	LP	LP	LP	lp
646	GH0138	Huazhongyuan 92-217	Hubei, China	36.7	fuzzy	LP	H	LP	LP	lp
647	GH0174	Taiyuan 02-1	Shanxi, China	36.7	fuzzy	LP	LP	LP	H	lp
648	GH0193	Taiyuan 02-5	Shanxi, China	36.7	fuzzy	LP	lp	lp	lp	lp
649	GH0285	ISA205 B396	Ivory Coast	36.7	fuzzy	LP	H	lp	H	H
650	GH0422	Quapaw	USA	36.7	fuzzy	LP	lp	LP	LP	lp
651	GH1134	C7 CV NR 21	Albania	36.7	fuzzy	LP	LP	LP	LP	LP
652	GH0218	Suyuan 04-38	Jiangsu, China	36.8	fuzzy	LP	lp	LP	LP	lp
653	GH0454	Peru cotton	Peru	36.8	fuzzy	LP	lp	LP	LP	lp
654	GH0115	RT-White lint (1)	USA	36.9	fuzzy	LP	LP	lp	LP	lp
655	GH0199	HL07	Uncertain	36.9	fuzzy	LP	lp	LP	LP	LP
656	GH0286	Tashkent 6	Former Soviet Union (Uzbekistan)	36.9	fuzzy	LP	LP	LP	lp	lp
657	GH0311	Cleveland big ball	USA	36.9	fuzzy	LP	lp	LP	LP	LP
658	GH1084	CS 7S	Australia	36.9	fuzzy	LP	LP	LP	LP	lp
659	GH0161	E E911	Hubei, China	37	fuzzy	LP	lp	lp	lp	LP
660	GH0163	Qinyuan 91406 (Qinyuan 4)	Xinjiang, China	37	fuzzy	LP	LP	LP	lp	LP
661	GH0186	Taiyuan 02-38	Shanxi, China	37	fuzzy	LP	lp	LP	lp	lp
662	GH0244	Suyuan 04-98	Jiangsu, China	37	fuzzy	LP	lp	LP	LP	LP
663	GH0245	Suyuan 04-106	Jiangsu, China	37	fuzzy	LP	lp	LP	LP	lp
664	GH0220	Suyuan 04-49	Jiangsu, China	37.1	fuzzy	LP	lp	LP	LP	lp
665	GH0284	PD6142	USA	37.1	fuzzy	LP	lp	LP	LP	lp
666	GH0426	Arcot 402bne	USA	37.1	fuzzy	LP	H	lp	lp	LP
667	GH1111	C4 Palermo	Albania	37.1	fuzzy	LP	lp	LP	lp	LP
668	GH1126	LP(A*)	Uncertain	37.1	fuzzy	LP	LP	lp	lp	LP
669	GH1188	Siokra	Australia	37.1	fuzzy	LP	LP	LP	LP	LP
670	GH1194	IHX2	India	37.1	fuzzy	LP	lp	LP	LP	LP
671	GH0270	L231-24	Ivory Coast	37.3	fuzzy	LP	lp	lp	LP	H
672	GH0330	Andijan 35	Former Soviet Union (Uzbekistan)	37.3	fuzzy	LP	LP	LP	lp	H
673	GH1122	Allen 333	Uganda	37.3	fuzzy	LP	LP	H	H	H
674	GH0187	Taiyuan 02-39	Shanxi, China	37.4	fuzzy	LP	LP	LP	lp	H
675	GH1168	Delfos 252A	USA	37.4	fuzzy	LP	lp	lp	lp	lp
676	GH0346	Gel 1059	Former Soviet Union	37.5	fuzzy	LP	LP	lp	LP	lp
677	GH0172	Changrong 2	Jiangsu, China	37.6	fuzzy	LP	LP	LP	LP	lp
678	GH0440	Delfos 9169A (1)	USA	37.6	fuzzy	LP	LP	LP	LP	LP
679	GH0594	Acala 1517	USA	37.6	fuzzy	LP	LP	LP	LP	lp
680	GH0585	FJA	USA	37.7	fuzzy	LP	LP	LP	LP	lp
681	GH0482	B557b	Pakistan	37.8	fuzzy	LP	LP	lp	lp	lp
682	GH0190	Taiyuan 02-41	Shanxi, China	37.8	fuzzy	LP	LP	LP	lp	lp
683	GH0273	PD9363	USA	37.9	fuzzy	LP	lp	LP	LP	lp
684	GH0420	PD6208	USA	37.9	fuzzy	LP	H	LP	LP	LP
685	GH0496	n74 873	Australia	37.9	fuzzy	LP	lp	lp	LP	LP
686	GH0250	Suyuan 04-114	Jiangsu, China	38	fuzzy	LP	lp	LP	LP	lp
687	GH0390	Paymaster 101B	USA	38	fuzzy	LP	lp	LP	LP	lp
688	GH0463	T120-7	France	38	fuzzy	LP	lp	lp	LP	LP
689	GH0587	Meade	USA	38	fuzzy	LP	LP	LP	lp	LP
690	GH1108	C 3398	Former Soviet Union	38	fuzzy	LP	LP	lp	lp	LP
691	GH1106	Tashkent 3 (1)	Former Soviet Union (Uzbekistan)	38.1	fuzzy	LP	LP	LP	lp	lp
692	GH0139	Chuan 109 (1)	Sichuan, China	38.2	fuzzy	LP	LP	LP	lp	LP
693	GH0155	Luwu 401	Shandong, China	38.2	fuzzy	LP	LP	LP	LP	lp
694	GH0500	Siokra 107B	Australia	38.2	fuzzy	LP	LP	LP	LP	LP
695	GH0528	82165 PC-6	Pakistan	38.2	fuzzy	LP	LP	lp	lp	lp
696	GH0146	Ji 84-6	Hebei, China	38.3	fuzzy	LP	LP	LP	LP	lp
697	GH0226	Suyuan 04-64	Jiangsu, China	38.3	fuzzy	LP	lp	LP	LP	LP
698	GH0341	Yu118 VIR3177-4	Former Soviet Union	38.4	fuzzy	LP	lp	LP	LP	LP
699	GH1150	Dixie Triumph (2)	USA	38.4	fuzzy	LP	lp	LP	LP	lp
700	GH0282	PD9223	USA	38.6	fuzzy	LP	LP	lp	LP	lp
701	GH0309	Local cotton (2)	Former Soviet Union	38.7	fuzzy	LP	lp	lp	LP	lp
702	GH0468	BPA 68	Uganda	38.7	fuzzy	-	lp	LP	LP	LP
703	GH1064	Suyuan 04-30	Jiangsu, China	38.7	fuzzy	LP	lp	LP	LP	LP
704	GH0434	Coker 100 str.1	USA	38.8	fuzzy	LP	lp	LP	LP	lp
705	GH0340	Sakel VIR171Lu-1	Former Soviet Union	38.9	fuzzy	LP	lp	H	LP	H
706	GH0246	Suyuan 04-108	Jiangsu, China	39.1	fuzzy	LP	lp	LP	LP	LP
707	GH0180	Taiyuan 02-25	Shanxi, China	39.6	fuzzy	LP	LP	LP	lp	LP
708	GH0217	Suyuan 04-35	Jiangsu, China	39.7	fuzzy	-	lp	LP	LP	lp
709	GH0132	Zhongyuan HST2	Henan, China	39.8	fuzzy	LP	LP	LP	lp	LP
710	GH0472	Y1422	Chad	39.8	fuzzy	LP	H	H	LP	H
711	GH0433	Express (1)	USA	39.9	fuzzy	LP	LP	H	LP	LP
712	GH1104	139F	Former Soviet Union	39.9	fuzzy	LP	LP	lp	lp	lp
713	GH0473	4SA-805	Greece	40	fuzzy	LP	H	H	LP	lp
714	GH0251	Suyuan 04-115	Jiangsu, China	40.2	fuzzy	LP	lp	LP	LP	LP
715	GH1159	Lockett 4789	USA	40.4	fuzzy	LP	LP	LP	LP	lp
716	GH0321	Bar Ballina	Sudan	40.5	fuzzy	LP	LP	LP	H	LP
717	GH1099	Delfos 6102	USA	40.5	fuzzy	LP	LP	LP	LP	LP
718	GH1143	Coker 312	USA	40.5	fuzzy	LP	lp	LP	H	lp
719	GH1035	Kenya 2	Kenya	40.6	fuzzy	H	H	H	H	H
720	GH0332	2024-08-01	Uncertain	41	fuzzy	LP	H	LP	H	H
721	GH0795	588	Henan, China	41.5	fuzzy	LP	lp	LP	H	lp
722	GH0370	1901-02-05	Anhui, China	42.6	fuzzy	LP	LP	H	lp	LP
723	GH2236	XZ142	Jiangsu, China	NA	fuzzy	H	lp	H	H	H
* Hybrid cultivars

## Sheet: Table S5
Table S5 The 326 G. barbadense cotton accessions used in this study
Sample	Name	CovDepth	CovRatio	Total Reads	Map Reads	Map Ratio	Origin	LP_HN_14	LP_XJ_15	LP_XJ_16	LP_15_16U
GB0058	65-3077-5	17.81	0.971	266215580	265896627	0.9988	Other Parts of China	29.75	33.11	31.74	31.05
GB0059	73-56	14.32	0.97	214754123	213924432	0.9961	Other Parts of China	31.24	31.37	31.26	31.34
GB0060	Amsak	15.96	0.972	239221932	238450760	0.9968	Central Asia	35.61	33	33.97	34.5
GB0061	Anesak	16.6	0.971	249154869	248040348	0.9955	Egypt	37.53	35.73	36.1	36.83
GB0062	Ash-238-B	16.15	0.969	241395195	241067946	0.9986	Central Asia	31.97	29.68	31.04	31.36
GB0063	Ash-430	16.42	0.971	246252811	245287784	0.9961	Central Asia	28.62	27.42	29.07	28.65
GB0064	DJ9237	12.84	0.966	193776775	192216134	0.9919	Xinjiang, China	32.19	36.16	34.52	33.99
GB0065	E24-3389	11.42	0.965	171456897	170745531	0.9959	Other Parts of China	31.97	29.05	29.49	30.74
GB0066	E24-3587	13.88	0.969	208153783	207264605	0.9957	Other Parts of China	34.49	30.66	29.75	32.35
GB0067	II15-3428	13.95	0.969	209278219	208193906	0.9948	Central Asia	35.79	36.19	35.91	35.97
GB0068	Sibruk Egyptian	20.76	0.973	313121652	309771997	0.9893	Egypt	32.52	30.28	31.76	31.97
GB0069	VIR-44TV-1	15.37	0.97	230861714	229201254	0.9928	Central Asia	37.61	34.57	36.03	36.65
GB0070	VIR-4TV	11.83	0.967	177725478	176509934	0.9932	Central Asia	35.42	36.81	37.44	36.4
GB0071	VIR-55TV	17.01	0.97	254751791	253710654	0.9959	Central Asia	33.17	33.76	34.01	33.71
GB0072	Aken3836	17.26	0.971	258594478	257546583	0.9959	Xinjiang, China	34.32	33.76	34.17	34.26
GB0073	Aken86430	17.01	0.972	254877672	253789524	0.9957	Xinjiang, China	33.67	33.29	32.46	33.28
GB0074	Ba3119	14.58	0.969	218872590	217527159	0.9939	Xinjiang, China	35.53	31.34	31.84	33.68
GB0075	Ba4055-8	16.3	0.971	243540055	243124024	0.9983	Xinjiang, China	31.46	33.76	33.63	32.64
GB0076	Ba47-65	17.95	0.972	268512458	267866417	0.9976	Xinjiang, China	32.85	30.19	31.53	32.04
GB0077	Da26-57	14.19	0.97	212419634	211797405	0.9971	Other Parts of China	32.59	30.5	31.84	32.07
GB0078	B8914	14.75	0.97	221227382	220204615	0.9954	Central Asia	25.11	37.71	36.09	32.09
GB0079	B54-91-486	16.47	0.972	246898954	245816343	0.9956	Central Asia	36.07	34.24	32.35	34.6
GB0080	B27-91-472	15.51	0.969	232269715	231411260	0.9963	Central Asia	30.54	31.31	29.4	30.37
GB0081	Su Yi Shan Mu	16.31	0.97	244524025	243586836	0.9962	Central Asia	34.6	33.24	34.35	34.37
GB0082	Tie Er Mo Si	11.72	0.967	175527999	174814727	0.9959	Central Asia	35.16	34.88	34.12	34.84
GB0083	Xin Hai 15	11.38	0.966	170382386	169665985	0.9958	Xinjiang, China	27.62	33.94	34.2	30.95
GB0084	Xin Hai 18	15.8	0.97	236585847	235802196	0.9967	Xinjiang, China	32.01	32.49	31.52	32
GB0085	Xin Hai 21	16.36	0.97	245543875	244253016	0.9947	Xinjiang, China	31.39	34.52	33.26	32.61
GB0086	Xin Hai 23	16.01	0.969	240131646	239032720	0.9954	Xinjiang, China	33.63	33.5	32.94	33.46
GB0087	Xin Hai 24	16.59	0.97	250015882	247816604	0.9912	Xinjiang, China	32	34.06	34.36	33.21
GB0088	Xin Hai 25	18.42	0.972	276093712	274936426	0.9958	Xinjiang, China	31.33	33.91	33.88	32.69
GB0099	Red Sea Island	16.66	0.971	249260711	248454843	0.9968	Other Parts of China	35.57	30.72	30.83	33.26
GB0101	Giza30	16.51	0.97	246997011	246256453	0.997	Egypt	33.82	32.45	33.76	33.65
GB0102	Giza45	15.48	0.972	231292223	230831181	0.998	Egypt	32.09	34.23	33.15	32.88
GB0103	Guang Hai 63-5	16.74	0.975	253268003	251250138	0.992	China	31.34	26.09	27.03	29.11
GB0104	Pima S-3	14.84	0.971	221602391	221180035	0.9981	USA	37.72	35.76	36.76	37.16
GB0105	Lu Shi Nie	17.6	0.972	263081602	262505715	0.9978	Egypt	34.2	34.58	35.41	34.75
GB0106	Sailuoya	17.2	0.972	256996346	256410409	0.9977	Egypt	35.36	34.31	35.27	35.24
GB0107	V6-2	18.37	0.972	274545337	273844022	0.9974	Xinjiang, China	34.28	32.2	30.67	32.81
GB0108	FB-20	14.42	0.968	215778296	215032390	0.9965	Central Asia	38.32	36.62	38.37	38.13
GB0109	Ⅱ15-3499	14.7	0.97	220155589	219332099	0.9963	Other Parts of China	33.01	30.66	31.68	32.25
GB0110	4092	15.87	0.972	237119874	236592952	0.9978	Other Parts of China	33.94	36.59	37.68	35.71
GB0111	Hai7124	15.69	0.971	234588944	234006482	0.9975	Egypt	35.72	37.49	37.23	36.59
GB0112	9078N	15.27	0.97	228259762	227650940	0.9973	Central Asia	37.13	33.28	33.79	35.45
GB0113	9122-И	18.27	0.973	277587812	272594586	0.982	Central Asia	33.76	33.76	35.29	34.35
GB0114	2365-В	14.57	0.971	217551260	217025838	0.9976	Central Asia	36.32	35.24	36.56	36.3
GB0115	5010-В	18.17	0.973	271602784	270864559	0.9973	Central Asia	34.87	33.85	34.88	34.78
GB0116	Giza80	15.07	0.971	225398421	224744234	0.9971	Central Asia	30.72	34.08	35.04	32.8
GB0117	Xin Hai 6	15.33	0.97	229735855	228619624	0.9951	Xinjiang, China	33.6	34.34	33.95	33.92
GB0118	Xin Hai 7	14.11	0.969	211792316	210424630	0.9935	Xinjiang, China	34.32	35.82	35.01	34.88
GB0119	Jun Hai 1	12.12	0.968	181498641	180854516	0.9965	Xinjiang, China	32.97	34.72	33.34	33.46
GB0120	Hai 1	13.6	0.971	203594544	202874064	0.9965	Other Parts of China	36.07	35.59	36.39	36.17
GB0121	Pima 90-53	18.81	0.972	282349550	280705126	0.9942	USA	35.96	39.73	40.67	38.24
GB0122	B53-91-452	15.01	0.971	225920430	223869202	0.9909	Central Asia	33.94	34.59	35.05	34.5
GB0123	Chang Rong Mao Zi	17.29	0.973	259652810	258156307	0.9942	Xinjiang, China	37.21	33.85	35.16	35.81
GB0124	C3761	16.44	0.971	245520378	245197821	0.9987	Xinjiang, China	35.08	33.29	33.59	34.22
GB0125	Chang Rong 12	15.33	0.971	229460660	228843692	0.9973	Other Parts of China	34.21	33.82	34.47	34.31
GB0126	Yuan Mou 1	15.93	0.972	238129102	237646782	0.998	Other Parts of China	33.08	35.02	35.71	34.36
GB0127	Chang Rong Ji Jiao	14.71	0.969	219834869	219472329	0.9984	Xinjiang, China	34.9	34.31	34.54	34.76
GB0128	Xin Ku 4102	14.99	0.97	224197608	223734808	0.9979	Xinjiang, China	33.59	35.42	33.5	33.94
GB0129	Sovin K12	17.07	0.972	255460068	254624434	0.9967	Central Asia	34.25	33.38	33.68	33.99
GB0130	Coastland	17.6	0.97	262778876	262483986	0.9989	Southwestern China	36.63	34.76	35.31	35.96
GB0131	7076	16.91	0.971	253465017	252218905	0.9951	Other Parts of China	35.68	36.5	36.87	36.29
GB0132	Morocco Sea Island	15.03	0.971	225215696	224308575	0.996	South America	34.15	30.83	31.75	32.88
GB0133	10T-7-1	16.27	0.971	243758832	242736842	0.9958	Central Asia	33.93	33.04	33.27	33.64
GB0134	Da 35	18.18	0.972	273156928	271233721	0.993	Other Parts of China	33.25	32.93	33.61	33.39
GB0135	Chang Rong Sudan	19.11	0.972	286293451	285027618	0.9956	Egypt	35.55	33.92	34.35	34.96
GB0136	Sheng Li 1	12.44	0.97	186535914	185692428	0.9955	Xinjiang, China	34.55	32.33	33.25	33.82
GB0137	Yue 51-3	17.78	0.972	267141692	265224961	0.9928	Other Parts of China	34.33	32.54	32.56	33.52
GB0138	0 8555-37-1	16.68	0.972	250648358	248856857	0.9929	Central Asia	32.97	31.87	32.67	32.72
GB0139	Yue 2	16.58	0.971	249381152	247428746	0.9922	Other Parts of China	32.74	34.14	33.88	33.57
GB0140	PimaS2	17.87	0.973	267522541	266469732	0.9961	USA	35.91	40.26	39.7	38.39
GB0141	Giza7	16.76	0.971	251320351	250028216	0.9949	Egypt	33.47	33.31	31.93	32.91
GB0142	S-6038	17	0.972	254870578	253657606	0.9952	Central Asia	30.97	31.75	33.43	32.2
GB0143	Xin Hau 11	15.01	0.971	224561887	223939774	0.9972	Xinjiang, China	34.1	32.33	31.8	33.12
GB0144	Sakel	17.13	0.971	256536231	255467222	0.9958	Egypt	32.05	31.65	30.7	31.61
GB0145	Guang Hai 2	16.37	0.971	245084450	244380865	0.9971	Other Parts of China	33.62	32.39	31.14	32.67
GB0146	Yue 51-2-42	18.98	0.972	284005718	283207733	0.9972	Other Parts of China	33.08	30.13	31.28	32.07
GB0147	7990 VIR7938	17	0.971	261166822	254647570	0.975	Central Asia	32.64	31.68	32.52	32.52
GB0148	Sovin 1243	15.16	0.971	226979250	226208554	0.9966	Central Asia	36.47	35.75	35.62	36.14
GB0149	80E1409-12	17.71	0.972	266132767	264244343	0.9929	Other Parts of China	30.62	32.02	32.88	31.68
GB0150	B52-91-443	15.46	0.971	231958752	230618248	0.9942	Central Asia	34.87	34.27	35.11	34.93
GB0151	Pima 67	11.39	0.968	170447599	169973911	0.9972	USA	33.81	33.38	32.84	33.5
GB0152	Chang Rong 81	16.56	0.97	247624506	247073255	0.9978	Xinjiang, China	32.28	31.81	32.79	32.45
GB0153	Yue 51-11	15.87	0.971	239525838	236773605	0.9885	Other Parts of China	34.75	31.94	31.97	33.43
GB0154	Yue 51-12	16.98	0.972	255036367	253346598	0.9934	Other Parts of China	34.05	33.86	35.09	34.5
GB0155	Yue 61	15.47	0.971	231807234	230718668	0.9953	Other Parts of China	33.71	33.76	34.17	33.98
GB0156	Xin Hai 3	18.55	0.973	278863395	277002493	0.9933	Xinjiang, China	35.16	32.22	33.33	33.91
GB0157	Ⅱ15-3443	15.55	0.972	233048015	231893868	0.995	Other Parts of China	35.15	35.07	36.96	35.93
GB0158	Ⅱ15-3459	15.47	0.971	231565330	230628198	0.996	Other Parts of China	33.5	32.4	34.57	33.78
GB0159	Ⅱ15-3493	17.3	0.972	259174698	258075011	0.9958	Other Parts of China	32.04	30.57	30.17	31.07
GB0160	65-3028	17.03	0.973	255134413	253908176	0.9952	Other Parts of China	34.95	33.81	36.44	35.33
GB0161	65-3040	14.99	0.971	225832974	223781835	0.9909	Other Parts of China	33.69	33.78	34.12	33.93
GB0162	Tu Hai 1	16.07	0.973	240685484	239619611	0.9956	Xinjiang, China	35.31	34.35	35.67	35.35
GB0163	E24-3360	14.76	0.97	220820233	220205147	0.9972	Other Parts of China	30.02	29.32	29.59	29.84
GB0164	0 7271	16.14	0.971	242084913	240864242	0.995	Central Asia	32.88	31.5	34.07	33.13
GB0165	72-69	17.32	0.972	259277650	258330366	0.9963	Xinjiang, China	33.13	33.33	34.38	33.65
GB0166	Pima 5	12.34	0.968	184780438	184209183	0.9969	USA	34.49	31.87	33.4	33.77
GB0167	Yun Nan 1	16.15	0.971	242222613	240892061	0.9945	Other Parts of China	35.07	33.64	34.5	34.72
GB0168	Yun Nan 2	16.9	0.97	253785990	252125685	0.9935	Other Parts of China	31.51	31.21	32.36	31.82
GB0169	C6015	14.24	0.97	213470380	212440224	0.9952	Central Asia	33.48	33.76	34.28	33.87
GB0170	C6022	12.66	0.969	190006525	188906645	0.9942	Central Asia	33.16	32.16	33.81	33.29
GB0171	C6024	15.19	0.971	227093099	226504112	0.9974	Central Asia	32.87	32.28	33.47	33.05
GB0172	lai de fu a jin	12.65	0.97	189504593	188628588	0.9954	Central Asia	36.04	34.8	35.69	35.8
GB0173	Ash8(AⅢ-8)	13.71	0.971	205552916	204453688	0.9947	Central Asia	34.36	34.39	34.05	34.34
GB0174	MOC-620	13.58	0.969	203174353	202553463	0.9969	Central Asia	33.51	33.46	34.37	33.87
GB0175	2И3	15.18	0.971	228430666	226526284	0.9917	Central Asia	34.09	33.7	35.01	34.41
GB0176	504-B	19.67	0.973	294295803	293291903	0.9966	Central Asia	33.48	33.03	33.28	33.41
GB0177	910-N	14.66	0.97	219248045	218583640	0.997	Central Asia	34.25	33.1	33.86	34.01
GB0178	4394	17.66	0.972	266187938	263601764	0.9903	Central Asia	32.11	34.97	33.73	33.2
GB0179	4401	14.57	0.971	217692679	217227330	0.9979	Central Asia	36.17	35.83	36.36	36.26
GB0180	5536-F	16.14	0.971	241624721	240823772	0.9967	Central Asia	32.71	34.56	34.38	33.65
GB0181	8763-И	15.49	0.971	232021250	231190828	0.9964	Central Asia	31.83	33.1	32.86	32.46
GB0182	9041-И	16.73	0.972	250036467	249327629	0.9972	Central Asia	34.65	36.06	34.74	34.99
GB0183	90198	15.72	0.97	235536513	234624373	0.9961	Central Asia	33.64	34.25	32.32	33.38
GB0184	Palmyra	15.38	0.971	229948672	229388471	0.9976	Central Asia	35.93	35.63	35.21	35.72
GB0185	Tu 76-94	14.18	0.97	211789927	211357018	0.998	Xinjiang, China	35.54	36.93	36.97	36.33
GB0186	Ding Ye Hong	14.8	0.97	221995707	220894008	0.995	Xinjiang, China	34.2	35.35	34.68	34.63
GB0187	Xin Hai 4	16.48	0.972	246519673	245788919	0.997	Xinjiang, China	33.6	37.36	33.89	34.4
GB0188	Xin Hai5	16.34	0.972	244905369	243723437	0.9952	Xinjiang, China	37.27	37.13	36.95	37.22
GB0189	4932-8704U	14.32	0.97	214628532	213739250	0.9959	Other Parts of China	34.78	38.2	37.32	36.27
GB0190	Hai 66-170	16.04	0.971	240579450	239349436	0.9949	Xinjiang, China	33.76	34.27	34.37	34.13
GB0191	K-7201	14.66	0.97	219948367	218664695	0.9942	Xinjiang, China	31.24	28.85	29.06	30.19
GB0192	Australia Sea Island	15.86	0.971	238271785	236788399	0.9938	South America	36.99	37.37	37.23	37.21
GB0193	Uzbekistan Sea Island	14.52	0.971	217789358	216563807	0.9944	Central Asia	36.56	36.52	36.48	36.6
GB0194	II15-3506	15.58	0.971	233553482	232488327	0.9954	Central Asia	31.19	30.24	29.24	30.46
GB0195	Xiao 8501	16.67	0.971	249282565	248614332	0.9973	Other Parts of China	29.07	35.96	33.77	31.86
GB0196	Sailuoya 1	16.4	0.972	244907900	244553452	0.9986	Egypt	38.96	40.83	42.83	40.64
GB0197	Xin Hai 9	16.46	0.972	246387499	245421968	0.9961	Xinjiang, China	36.56	34.8	35.97	36.15
GB0198	Xin Hai 19	16.03	0.972	240515768	239178093	0.9944	Xinjiang, China	38.19	37.29	38.34	38.17
GB0199	Xin Hai 22	15.77	0.971	236628894	235337435	0.9945	Xinjiang, China	34.96	32.77	33.01	34.02
GB0200	Wild Buake	15.8	0.972	237156796	235681465	0.9938	Central Asia	34.89	31.53	32.06	33.46
GB0201	VIR-17DV-4s	14.8	0.971	222059725	220860103	0.9946	Central Asia	29.52	30.85	30.12	30.12
GB0202	VIR-75TV	17.11	0.97	256047675	255245701	0.9969	Central Asia	34.65	33.23	34.17	34.26
GB0203	VIR-16TV	16.54	0.971	247424727	246637256	0.9968	Central Asia	28.95	31.68	31.61	30.37
GB0204	L-7007	16.16	0.971	242094530	241126284	0.996	Central Asia	32.96	30.8	32.52	32.53
GB0205	Baracat	16.08	0.968	241307775	239908173	0.9942	Egypt	35.08	34.98	35.65	35.33
GB0206	Ashgabad-54	16.16	0.97	241992243	241133312	0.9965	Central Asia	36.6	34.95	33.69	35.43
GB0207	L-1780	15.8	0.969	236697754	235888760	0.9966	Central Asia	36.9	34.47	33.56	35.46
GB0208	Pima 30-76	16.84	0.971	252180442	251239927	0.9963	USA	33.13	32.09	36.73	34.23
GB0209	Sibruk Egyptian	18.84	0.973	281565948	280892420	0.9976	Egypt	33.23	30.43	32.68	32.66
GB0210	sp.pajarito selvester.T	12.38	0.969	185052807	184582042	0.9975	Central Asia	38.51	36.43	37.45	37.89
GB0211	Rermez-9	18.97	0.972	283586655	282906538	0.9976	Central Asia	34.82	33.82	35.71	35.03
GB0212	Yanowitch	17.29	0.973	259010191	257808603	0.9954	Central Asia	33.16	29.81	31.59	32.15
GB0213	Pima Selection CRA	17.19	0.971	256891415	256300492	0.9977	Egypt	33.54	33.09	34.44	33.85
GB0214	Ashgabad-58	14.38	0.971	215669595	214479467	0.9945	Central Asia	38.7	37.52	38.41	38.49
GB0215	9723 VIR7985	13.74	0.97	205404261	204885408	0.9975	Central Asia	33.67	32.07	34.14	33.64
GB0216	VIR-43TV-1	12.52	0.968	187855270	186688480	0.9938	Central Asia	33.57	31.95	32.59	33.05
GB0217	9902 VIR7648	19.12	0.971	287459789	285186063	0.9921	Central Asia	32.8	33.28	31.49	32.52
GB0218	VIR-36TV-1	14.26	0.97	213173066	212658092	0.9976	Central Asia	37.77	37.28	38.17	37.9
GB0219	VIR-59TV-1	19.39	0.971	289728933	289041902	0.9976	Central Asia	29.7	31.24	32.26	30.89
GB0220	VIR-53TV	16.71	0.97	250209356	249168211	0.9958	Central Asia	32.31	30.3	31.41	31.75
GB0221	Sharaf	20.48	0.97	305492303	305288648	0.9993	Central Asia	35.16	34.97	35.63	35.4
GB0222	9182 I	15.82	0.973	235908074	235650298	0.9989	Central Asia	37.79	37.02	38.72	38.1
GB0223	Ash-248	16.89	0.97	252311080	251652211	0.9974	Central Asia	31.96	35.21	36.44	34.49
GB0224	L-4003×9608 I	13.35	0.967	199549057	198973203	0.9971	Central Asia	33.37	32.88	34.86	33.86
GB0225	Termez 31	16.65	0.971	248926150	248121025	0.9968	Central Asia	34.65	36.96	37.85	36.18
GB0226	7318-В	17.72	0.972	264704160	264100217	0.9977	Central Asia	32.55	33.09	33.72	33.11
GB0227	Xin Hai 26	16.77	0.972	250863642	249916129	0.9962	Xinjiang, China	35.35	34.21	35.74	35.37
GB0228	Pima 170(06989)-1	13.99	0.971	208638296	208508646	0.9994	USA	35.49	31.39	34.76	34.45
GB0229	547/16	16.62	0.972	247949991	247674665	0.9989	Central Asia	30.9	31.75	33.21	32.06
GB0230	Sakha 7-1	16.07	0.969	240444232	239632387	0.9966	Egypt	30.2	27.88	29.46	29.51
GB0231	Hindi VIR1574	18.6	0.969	277584236	277213537	0.9987	Central Asia	33.81	30.88	32.31	32.9
GB0232	265	12.22	0.967	182506274	182283540	0.9988	Other Parts of China	31.26	33.86	33.96	32.67
GB0233	627	12.04	0.966	179629873	179456093	0.999	Other Parts of China	31.75	32.75	32.36	32.2
GB0234	5320-В	14.78	0.969	220536791	220311111	0.999	Central Asia	36.46	34.31	35.41	35.83
GB0235	8596 I	16.17	0.97	241699918	241080047	0.9974	Central Asia	34.31	34.29	35.09	34.64
GB0236	9148-I	17.76	0.969	265282419	264834838	0.9983	Central Asia	42.21	37.81	38.99	40.48
GB0237	9732 VIR7442-1	16.52	0.971	247627509	246395511	0.995	Central Asia	35.16	31.42	32.72	33.8
GB0238	9899 I	14.39	0.968	214883506	214612463	0.9987	Central Asia	33.95	34.69	35.36	34.62
GB0239	Ⅱ15-3460	16.18	0.968	241625947	241325829	0.9988	Other Parts of China	31.07	31.48	33.55	32.21
GB0240	Amon	16.73	0.971	249962598	249268082	0.9972	Egypt	33.18	30.44	33.12	32.78
GB0241	Ash-115-B	16.26	0.969	242789708	242389419	0.9984	Central Asia	34.17	35.82	36.91	35.44
GB0242	BAR 14/25	15.84	0.967	236685279	236370037	0.9987	Egypt	35.48	31.08	32.44	33.46
GB0243	BLZR14/36	15.13	0.97	225868794	225570675	0.9987	Egypt	34.89	35.26	36.95	35.72
GB0244	C-6022-21	13	0.969	194191013	193654401	0.9972	Central Asia	31.01	30.07	30.39	30.73
GB0245	CNH-64-85	16.43	0.964	246386571	245451428	0.9962	Southwestern China	42.28	38.56	37.94	39.87
GB0246	DIMD67	17.07	0.972	254893852	254370195	0.9979	Egypt	34.11	30.83	36.52	34.44
GB0247	DJ07-136	16.16	0.97	241907010	241326890	0.9976	Xinjiang, China	30.69	33.34	33.42	32.12
GB0248	Giza83	14.56	0.968	217434061	217136375	0.9986	Egypt	37.39	32.66	34.08	35.21
GB0249	L-3398	15.8	0.97	236089672	235541787	0.9977	Other Parts of China	30.65	30.59	31.94	31.15
GB0250	L3402	11.46	0.967	171221840	170759075	0.9973	Central Asia	31.44	31.53	33.06	32.07
GB0251	L-8007	14.53	0.969	216970563	216690586	0.9987	Central Asia	35.33	36.9	36.15	36.06
GB0252	Line-7013	17.2	0.969	256990743	256498295	0.9981	Central Asia	35.81	33.82	32.38	34.41
GB0253	Maorad	16.43	0.971	245592104	245085826	0.9979	Xinjiang, China	34	33.26	33.87	33.91
GB0254	MOC1	16.69	0.97	249182513	248866720	0.9987	Xinjiang, China	32.03	33.82	34.53	33.24
GB0255	Pajarito	18.23	0.97	272320053	271861536	0.9983	South America	39.06	36.33	36.19	37.73
GB0256	Qarshi 2	17.19	0.97	256873442	256351146	0.998	Central Asia	34.5	34.1	34.06	34.31
GB0258	Tanguis	14.12	0.968	211076093	210617181	0.9978	South America	32.6	31.12	31.35	31.87
GB0259	VIR-29TV	15.59	0.969	233081901	232535395	0.9977	Central Asia	31.7	32.42	31.88	32
GB0260	VIR-88TV	14.96	0.968	223614207	223185934	0.9981	Central Asia	36.1	36.17	34.39	35.52
GB0261	Aken 324	15.89	0.97	237677974	237121191	0.9977	Xinjiang, China	32.34	32.87	31.92	32.37
GB0262	Aken 4215	15.54	0.968	233624217	232445470	0.995	Xinjiang, China	34.09	33.54	34.14	34.09
GB0263	Antigua Sea Island	14.58	0.97	217660692	217435587	0.999	South America	36.57	38.15	37.01	37.06
GB0264	Ba 3116	11.62	0.966	173461538	173065320	0.9977	Xinjiang, China	33.75	32.46	33.28	33.4
GB0265	Da 16-41	15.81	0.969	236309407	235940409	0.9984	Other Parts of China	33.33	30.99	32.07	32.45
GB0266	Da 71	14.87	0.97	221992050	221737375	0.9989	Other Parts of China	32.24	29.61	31.24	31.55
GB0267	Hai 92-138	14.47	0.969	216511701	215952573	0.9974	Xinjiang, China	33.37	31.7	30.55	32.23
GB0268	Ji Jiao Sea Island	14.53	0.97	217100917	216669938	0.998	Central Asia	NA	33.16	34.59	34.25
GB0269	Kuken 91-255	15.73	0.97	235420728	234694573	0.9969	Xinjiang, China	34.54	31.78	31.42	33.12
GB0270	Mi 10	15.91	0.97	237727650	237331760	0.9983	Other Parts of China	31.84	33.3	31.58	32.07
GB0271	Si He Zi 4-2	15.29	0.969	228183929	227897855	0.9987	Xinjiang, China	33.36	31.55	30.24	32.09
GB0272	Tu 73-14	15.7	0.97	234589742	234145070	0.9981	Xinjiang, China	33.69	34.37	33.92	33.96
GB0273	Tu 75-6	16.23	0.971	242429977	241988863	0.9982	Xinjiang, China	34.89	36.12	36.57	35.73
GB0274	Xin Hai 13	15.54	0.97	232516471	231817975	0.997	Xinjiang, China	31.81	32.51	30.6	31.6
GB0275	Xin Hai 17	17.16	0.97	256565203	255803057	0.997	Xinjiang, China	32.94	33.68	33.85	33.54
GB0276	Xin Hai 20	18.28	0.972	273677745	272721338	0.9965	Xinjiang, China	32.94	32.14	31.83	32.51
GB0277	Xin Hai 26	15.42	0.97	230384857	229909246	0.9979	Xinjiang, China	29.91	32.56	33.18	31.52
GB0278	Xin Hai 29	17.89	0.972	267541723	266659908	0.9967	Xinjiang, China	36.26	29.76	32.96	34.16
GB0279	Xin Hai 32	14.47	0.967	216188018	215857563	0.9985	Xinjiang, China	36.59	37.26	34.53	35.97
GB0280	Xin Hai 33	14.42	0.968	215372842	215019782	0.9984	Xinjiang, China	30.62	33.19	33.17	32.22
GB0281	Xin Hai 41	17.53	0.968	261746245	261501989	0.9991	Xinjiang, China	31.42	37.23	34.29	33.42
GB0282	Xin Hai Sea Island	18.6	0.973	277447893	277183756	0.999	Xinjiang, China	33.96	33.91	36.17	34.9
GB0283	Xin Ku 90062	17.04	0.971	254314160	253930977	0.9985	Xinjiang, China	32.97	32.7	31.89	32.64
GB0284	Xin Ku 213	15.33	0.968	228815889	228491340	0.9986	Xinjiang, China	33.44	31.4	29.76	31.95
GB0285	Yi 24-3386	17.2	0.97	257131655	256438331	0.9973	Other Parts of China	32.53	30.38	32.33	32.18
GB0286	Yin 6022	13.96	0.968	208509038	208149113	0.9983	Other Parts of China	31.47	32.37	33.7	32.44
GB0287	Yue 51-1	16.78	0.972	250910694	250147763	0.997	Other Parts of China	33.69	33.73	34.64	34.09
GB0288	Yue 1	15.28	0.97	228422390	227982596	0.9981	Other Parts of China	33.88	31.96	33.8	33.61
GB0289	Chang 4923	18.24	0.972	272151354	271930606	0.9992	Other Parts of China	30.64	32.08	31.4	31.21
GB0316	Giza36	15.55	0.97	232249258	231799765	0.9981	Egypt	36.58	35.96	36.14	36.41
GB0317	Giza45	17.41	0.971	259906276	259598141	0.9988	Egypt	35.16	32.52	32.85	34.03
GB0318	Giza67	15.07	0.968	224924662	224700869	0.999	Egypt	33.48	34.92	35.07	34.47
GB0319	Giza69	16.75	0.968	250727264	249915603	0.9968	Egypt	33.72	33.15	32.99	33.46
GB0320	Giza70	16.14	0.97	241798675	240944866	0.9965	Egypt	33.4	33.11	32.12	33
GB0321	Giza75	15.38	0.971	229845835	229300199	0.9976	Egypt	33.77	33.41	33.86	33.82
GB0322	Giza77	16.64	0.971	248544305	248192569	0.9986	Egypt	39.78	38.61	38.81	39.34
GB0323	Tu Hai 2	17.15	0.971	256857486	255750039	0.9957	Xinjiang, China	37.52	35.65	35.86	36.73
GB0324	Dandara	14.85	0.969	222297849	221577043	0.9968	Egypt	34.58	35.24	37.63	35.78
GB0325	Chang Rong 605	12.31	0.967	183882362	183641120	0.9987	Other Parts of China	34.57	33.63	35.86	34.92
GB0326	Karnak-55	12.61	0.966	188707798	188271332	0.9977	Egypt	27.64	32.07	34.05	30.59
GB0327	West Indies Sea Island	13.74	0.969	205278873	204889494	0.9981	Egypt	35.3	33.95	32.45	34.21
GB0328	SOVIN	15.94	0.97	238216074	237936203	0.9988	Central Asia	32.23	31.14	31.24	31.8
GB0329	5904-И	13.94	0.968	208143796	207897089	0.9988	Central Asia	34.94	35.42	35.62	35.32
GB0330	5476-И	16.88	0.971	252403471	252024262	0.9985	Central Asia	34.4	35.88	33.16	34.31
GB0331	8981-И	11.5	0.967	171845767	171410844	0.9975	Central Asia	33.83	32.71	34.33	33.89
GB0332	Xin Hai 3	17.72	0.97	264918345	264609420	0.9988	Xinjiang, China	32.69	32.74	32.18	32.61
GB0333	Ji B 91-42	15.17	0.97	226814763	226475248	0.9985	Other Parts of China	35.56	36.42	34.54	35.44
GB0334	B51 91-438	14.14	0.969	216977447	214392112	0.9881	Central Asia	35.75	35.62	34.02	35.23
GB0335	Ba 266	11.33	0.968	169201210	168731413	0.9972	Xinjiang, China	33.95	32.58	31.24	32.9
GB0336	Ba 4259	17.36	0.97	259399909	259010578	0.9985	Xinjiang, China	30	31.85	30.27	30.48
GB0337	Chang Rong 5	17.16	0.97	256265691	255949695	0.9988	Other Parts of China	37.88	34.99	32.89	35.81
GB0338	Chang Rong Jiang Su	16.04	0.97	240095756	239517638	0.9976	Other Parts of China	32.89	33.77	33.05	33.17
GB0339	Xin Ku 90009	11.74	0.966	175488583	175022365	0.9973	Xinjiang, China	32.56	30.42	30.39	31.56
GB0340	Xin Ku 90085	16.95	0.969	254066163	253084442	0.9961	Xinjiang, China	35.91	34.39	33.56	34.95
GB0341	Xin Ku 90092	11.48	0.967	171318340	171012024	0.9982	Xinjiang, China	32.75	30.92	32.55	32.46
GB0342	Xin Ku 90236	18.36	0.971	274365432	273876455	0.9982	Xinjiang, China	32.81	33.58	31.88	32.71
GB0343	Pima	16.41	0.971	245758605	245253613	0.9979	USA	34.93	33.96	32.79	34.13
GB0344	Pima 6	18.38	0.971	274724507	274226722	0.9982	USA	36.96	39.85	41.15	38.92
GB0345	Pima 79-106	18.97	0.971	283541322	282947337	0.9979	USA	33.33	34.13	33.81	33.7
GB0346	C 6249-2	11.72	0.966	174940833	174537630	0.9977	Central Asia	33.44	34.44	33.77	33.8
GB0347	Giza1	14.33	0.967	214300248	213942301	0.9983	Egypt	36.03	35.8	34.5	35.56
GB0348	Giza2	16.82	0.971	251344427	250973563	0.9985	Egypt	36.63	35.61	36.09	36.36
GB0349	Sovin K101	16.49	0.968	246966731	246323012	0.9974	Central Asia	33.63	33.93	34.94	34.19
GB0350	Chang Rong Syrian	18.21	0.971	272378487	271752201	0.9977	Egypt	39.56	36.39	36.81	38.19
GB0351	Chang Rong Egypt Sea Island	20.48	0.973	306503073	305593025	0.997	Egypt	37.68	39.98	41.14	39.29
GB0352	Egypt 3	18.03	0.972	269827681	269204043	0.9977	Egypt	37.57	34.91	35.76	36.6
GB0353	504-И	16.29	0.972	243631522	243198473	0.9982	Central Asia	34.02	33.78	34.38	34.18
GB0354	6249-В	20.61	0.971	309219249	308041818	0.9962	Central Asia	34.29	34.49	35.81	34.91
GB0355	Pima 1	13.05	0.969	195240249	194864979	0.9981	USA	38.26	37.3	37.9	38.06
GB0356	Kong Que 200	15.39	0.97	230964836	229947048	0.9956	Xinjiang, China	34.54	33.64	32.48	33.63
GB0357	Mo 1431	12.83	0.966	192057734	191682031	0.998	Xinjiang, China	36.82	35.53	36.44	36.5
GB0358	Chang Rong 3	17.6	0.971	263359989	262889650	0.9982	Other Parts of China	31.99	31.61	32.98	32.33
GB0359	Pima S-1	15.02	0.969	224476329	224159651	0.9986	USA	35.04	38.89	39.83	37.35
GB0360	Ji 92-113	11.98	0.965	178849296	178506295	0.9981	Other Parts of China	35.81	35.52	34.35	35.35
GB0361	Ku ken 93-562	11.78	0.968	175874636	175510417	0.9979	Xinjiang, China	35.6	36.09	35.06	35.58
GB0362	Ba 873112	11.45	0.966	170933866	170584416	0.998	Xinjiang, China	35.77	36.57	36.38	36.19
GB0363	Xin Hai 16	11.51	0.967	171917764	171487709	0.9975	Xinjiang, China	35.63	32.95	32.53	34.23
GB0364	Xin Ku 106	13.47	0.969	201379209	200704037	0.9966	Xinjiang, China	31.87	32.14	31.61	31.9
GB0365	Giza88-1	12.49	0.967	186523031	186134947	0.9979	Egypt	29.32	31.41	33.12	31.01
GB0366	Ash91	11.38	0.968	170004216	169563878	0.9974	Central Asia	32.68	32.36	32.85	32.76
GB0367	Sovin 7871-И	11.91	0.967	178016703	177458294	0.9969	Central Asia	32.23	32.06	32.68	32.43
GB0368	C 352	12.05	0.967	179851404	179442977	0.9977	Central Asia	31.75	30.39	30.18	31.08
GB0369	Xin Hai 8	13.07	0.968	195279515	194807379	0.9976	Xinjiang, China	32.33	31.38	29.69	31.37
GB0370	Xin Hai 12	11.69	0.967	174510212	174113812	0.9977	Xinjiang, China	32.1	31.67	33.25	32.49
GB0371	E24-3583	11.46	0.966	171086904	170755086	0.9981	Other Parts of China	33.51	33.55	32.54	33.27
GB0372	Tadjikistan	11.83	0.969	176828580	176357929	0.9973	Central Asia	36.46	36.25	36.47	36.51
GB0373	Pima S-4	11.94	0.97	178132980	177803829	0.9982	USA	35.08	36.34	35.61	35.55
GB0374	Bahtim185	12.87	0.969	192046556	191651117	0.9979	Egypt	34.83	34.24	35.39	34.99
GB0375	Karnak	12.93	0.97	193213697	192938972	0.9986	Egypt	30.93	31.76	31.93	31.48
GB0376	Giza47	16.86	0.971	251989890	251513344	0.9981	Egypt	33.87	34.89	35.15	34.54
GB0377	Menoufi	12.69	0.968	190003391	189466012	0.9972	Egypt	31.55	30.84	31.83	31.6
GB0378	Ashmouni	15.76	0.97	235665527	235185398	0.998	Egypt	35.78	36.89	35.97	36.11
GB0379	Dandara 424	14.52	0.968	217370347	216747491	0.9971	Egypt	30.54	33.56	32.96	31.93
GB0380	Sailuoya	15.2	0.97	227430880	226933653	0.9978	Egypt	34.63	35.01	36.76	35.48
GB0381	Xin Hai 10	12.89	0.968	192756015	192372466	0.998	Xinjiang, China	34.63	34.14	35.66	34.97
GB0382	Tu 75-193	15.54	0.97	232502102	232020951	0.9979	Xinjiang, China	32.93	32.61	32.44	32.79
GB0383	Hai Fu 9	14.49	0.968	216943016	216386548	0.9974	Xinjiang, China	35.86	37.25	36.11	36.25
GB0384	Xin Hai 2	16	0.97	239315720	238863645	0.9981	Xinjiang, China	33.02	31.15	32.43	32.59
GB0385	7045	11.65	0.967	175166796	174114437	0.994	Other Parts of China	33.59	36.29	35.22	34.66
GB0386	Zhong 239	13.01	0.969	194254248	193801137	0.9977	Xinjiang, China	34.47	33.91	33.7	34.2
GB0387	3-79	11.71	0.97	174614690	174268437	0.998	USA	35.74	32.59	34.01	34.72
GB0388	Giza29	14.31	0.969	214119986	213670779	0.9979	Egypt	35.08	31.76	33.09	33.94
GB0389	Buhara 2TNV	15.25	0.97	228082533	227554868	0.9977	Central Asia	35.8	33.53	34.49	35.06
GB0390	VIR-17TV	15.1	0.97	226182198	225778547	0.9982	Central Asia	29.93	30.6	31.76	30.73
GB0391	Termez 16	12.3	0.966	184065770	183608317	0.9975	Central Asia	33.86	34.25	36.47	34.87
GB0392	4844-I	15.4	0.969	230433818	229925667	0.9978	Central Asia	39.38	33.11	37.11	37.28
GB0393	9143-I	16.64	0.969	248864038	248392357	0.9981	Central Asia	35.31	32.62	33.82	34.25
GB0394	9155-I	18.83	0.97	281629330	281117617	0.9982	Central Asia	32.8	30.62	32.74	32.41
GB0395	9183-I	18.1	0.969	270592914	270071147	0.9981	Central Asia	32.99	33.26	34.27	33.63
GB0396	Buhara-2	16.57	0.971	247606230	247227167	0.9985	Central Asia	35.18	33.79	34.2	34.58
GB0397	CNH-83-69	15.33	0.969	229234053	228677613	0.9976	South America	36.36	35.99	36.98	36.6
GB0398	EI.Caydi	11.59	0.968	173018079	172650109	0.9979	Central Asia	34.11	34.63	35.71	34.81
GB0399	L-1611 Mit-Afifi	17.4	0.97	261638365	260007365	0.9938	Central Asia	33.17	30.94	32.16	32.54
GB0400	MCU-8	15.97	0.971	239091202	238317045	0.9968	Central Asia	34.33	32.56	33.31	33.77
GB0401	Palmyra Allepoto	17.35	0.97	259166647	258752147	0.9984	Egypt	33.81	32.39	32.86	33.33
GB0402	Pima Peruano	15.75	0.97	235407711	234923396	0.9979	USA	37.83	36.27	37.05	37.39
GB0404	Pima S-5	16.33	0.97	243984446	243599892	0.9984	USA	32.5	30.72	33.15	32.5
GB0405	6808B	16.39	0.97	244744936	244448489	0.9988	Central Asia	29.3	26.37	30.2	29.19
GB0406	S-6034	16.25	0.971	243005187	242453659	0.9977	Central Asia	32.44	30.63	33.49	32.59
GB0407	Carnak1038	13.98	0.969	208933734	208582467	0.9983	Egypt	31.35	32.38	36.09	33.54
GB0408	9660 I	16.9	0.97	252464070	252119763	0.9986	Central Asia	NA	31.51	32.34	32.2
GB0409	9280 I	15.86	0.97	238101864	236618109	0.9938	Central Asia	36.94	37.32	38	37.44
GB0410	L-7006	17.52	0.97	262027455	261452577	0.9978	Central Asia	37.45	35.04	36.63	36.85
GB0411	5230-B	13.89	0.969	207410130	207165940	0.9988	Central Asia	33.22	32.71	33.46	33.29
GB0412	L-8005	18.26	0.971	272793464	272331020	0.9983	Central Asia	37.77	36.36	37.19	37.42
GB0413	9905 VIR7649-1	19.07	0.971	284773816	284416051	0.9987	Central Asia	32.31	32.64	32.14	32.38
GB0414	3169-И	17.73	0.972	264972092	264485067	0.9982	Central Asia	34.43	32.86	33.34	33.75
GB0415	8945-И	14.28	0.967	213645761	213066635	0.9973	Central Asia	32.39	30.06	29.7	30.92
GB0416	Sakha 11	16.18	0.97	242004024	241459165	0.9977	Egypt	34.79	32.53	34	34.23
GB0417	L-ST-7602-1	13.8	0.968	206095122	205723734	0.9982	Central Asia	30.71	32.57	32.97	31.85
GB0418	Pima-2	17.74	0.972	264881769	264531782	0.9987	Egypt	28.61	28.63	29.37	28.95
GB0419	VIR 125-TV	17.09	0.972	255526206	254972854	0.9978	Central Asia	35.51	35.18	36.48	35.85
GB0420	Xin Hai 37	18.53	0.969	277291435	276458215	0.997	Xinjiang, China	33.11	36.25	34.92	34.31
GB0421	Ash-137-B-1	13.91	0.968	207719444	207451093	0.9987	Central Asia	33.28	34.29	34.89	34.06
GB0422	167698	15.32	0.969	228929351	228429126	0.9978	Central Asia	38.94	34.94	35.08	37.06
